# Supplementary material for: Phylogenetic systematics of the genera of Thryptocerina Jeannel, 1949 and new species from New Caledonia (Coleoptera, Carabidae, Oodini)
Source: Zookeys. 2021 Jun 16;1044:375–425. doi: 10.3897/zookeys.1044.63775 (PMC8222308; doi:10.3897/zookeys.1044.63775)
Supplement: XML Treatment for Thryptocerina [file zookeys.1044.63775-treatment1.xml]

<!DOCTYPE tp:taxon-treatment
  PUBLIC "-//TaxonX//DTD Taxonomic Treatment Publishing DTD v0 20100105//EN" "tax-treatment-NSO.dtd">
<tp:taxon-treatment xmlns:tp="http://www.plazi.org/taxpub"><tp:treatment-meta><kwd-group><label>Taxon classification</label><kwd><named-content xmlns:xlink="http://www.w3.org/1999/xlink" content-type="kingdom">Animalia</named-content></kwd><kwd><named-content xmlns:xlink="http://www.w3.org/1999/xlink" content-type="order">Coleoptera</named-content></kwd><kwd><named-content xmlns:xlink="http://www.w3.org/1999/xlink" content-type="family">Carabidae</named-content></kwd></kwd-group><mixed-citation publication-type="journal"><person-group><name><surname>Will</surname><given-names>Kipling</given-names></name><name><surname>Guéorguiev</surname><given-names>Borislav</given-names></name></person-group><article-title>Phylogenetic systematics of the genera of <tp:taxon-name><tp:taxon-name-part taxon-name-part-type="subtribe">Thryptocerina</tp:taxon-name-part></tp:taxon-name> Jeannel, 1949 and new species from New Caledonia (<tp:taxon-name><tp:taxon-name-part taxon-name-part-type="order">Coleoptera</tp:taxon-name-part></tp:taxon-name>, <tp:taxon-name><tp:taxon-name-part taxon-name-part-type="family">Carabidae</tp:taxon-name-part></tp:taxon-name>, <tp:taxon-name><tp:taxon-name-part taxon-name-part-type="tribe">Oodini</tp:taxon-name-part></tp:taxon-name>)</article-title><source>Zookeys</source><day>16</day><month>6</month><year>2021</year><volume>1044</volume><fpage>375</fpage><lpage>425</lpage><pub-id pub-id-type="doi">10.3897/zookeys.1044.63775</pub-id></mixed-citation></tp:treatment-meta><tp:nomenclature><tp:taxon-name><object-id xmlns:xlink="http://www.w3.org/1999/xlink" content-type="arpha" xlink:type="simple">1078FD21-F43E-52E2-B514-DE8621EA51CE</object-id>
                <tp:taxon-name-part taxon-name-part-type="subtribe">Thryptocerina</tp:taxon-name-part>
              </tp:taxon-name><tp:taxon-authority>Jeannel, 1949</tp:taxon-authority><tp:nomenclature-citation-list><tp:nomenclature-citation><tp:taxon-name>
                    <tp:taxon-name-part taxon-name-part-type="tribe">Thryptocerini</tp:taxon-name-part>
                  </tp:taxon-name><comment>Jeannel, 1949: 775, 829, 841. Type genus: <tp:taxon-name><tp:taxon-name-part taxon-name-part-type="genus" reg="Thryptocerus">Thryptocerus</tp:taxon-name-part></tp:taxon-name> Chaudoir, 1878: 74.</comment></tp:nomenclature-citation></tp:nomenclature-citation-list></tp:nomenclature><tp:treatment-sec sec-type="diagnosis" id="SECID0EMLAG"><title>Diagnosis.</title><p>Male protarsomeres 2–4 eccentrically attached to the preceding tarsomere (with basal axis of the former affixed on lateral 1/2–1/3 of the latter); squamose setae only on apical 1/3 or 1/2 of ventral surface of male protarsomere 1 (except in <italic><tp:taxon-name><tp:taxon-name-part taxon-name-part-type="genus" reg="Adelopomorpha">Adelopomorpha</tp:taxon-name-part></tp:taxon-name></italic> species that have narrow, symmetrically attached male protarsomeres 2–4 lacking any such setae, a derived loss of the two characteristics). Pronotum without setiferous punctures near the hind angles. Parascutellar seta present, puncture to accommodate it rather large, foveate. Abdominal ventrites 1–5 without ambulatory setae (present as a reversal on ventrites 3–5 only in <italic><tp:taxon-name><tp:taxon-name-part taxon-name-part-type="genus" reg="Coptocarpus">Coptocarpus</tp:taxon-name-part> <tp:taxon-name-part taxon-name-part-type="species" reg="erwini">erwini</tp:taxon-name-part></tp:taxon-name></italic>).</p><p>Recognition among the <tp:taxon-name><tp:taxon-name-part taxon-name-part-type="family">Carabidae</tp:taxon-name-part></tp:taxon-name> of New Caledonia. All oodines are distinguished by having the elytral intervals 7 and 8 fused posteriorly, forming a ridge over a deeply impressed stria 8 that extends to the suture, and having the metepisternum laterally coadunate with the epipleuron. All are broadly oval, very convex (Figs <xref ref-type="fig" rid="F6">18–21</xref>, <xref ref-type="fig" rid="F9">41</xref>, <xref ref-type="fig" rid="F9">42</xref>), black with the head and legs often reddish brown or rufous, have the flight wings reduced, and the metasternum and metepisternum very short. The general form is similar to some smaller species of <italic><tp:taxon-name><tp:taxon-name-part taxon-name-part-type="genus" reg="Cerabilia">Cerabilia</tp:taxon-name-part></tp:taxon-name></italic> Laporte (<tp:taxon-name><tp:taxon-name-part taxon-name-part-type="tribe">Abacetini</tp:taxon-name-part></tp:taxon-name>) that are found in rainforest leaf litter with oodines in New Caledonia. <italic><tp:taxon-name><tp:taxon-name-part taxon-name-part-type="genus" reg="Cerabilia">Cerabilia</tp:taxon-name-part></tp:taxon-name></italic> species are readily separated by the presence of two supraorbital setae, presence of marginal pronotal setae, the lack of an elytral plica, and the male protarsomeres ventrally biseriate squamulose, compared to oodine species with one or no supraorbital and no pronotal setae, a large elytral plica, and the male protarsomere squamulose with the setae forming broad pads or being entirely unmodified.</p><fig id="F6" position="float" orientation="portrait"><object-id xmlns:xlink="http://www.w3.org/1999/xlink" content-type="doi" xlink:type="simple">10.3897/zookeys.1044.63775.figures18-21</object-id><object-id xmlns:xlink="http://www.w3.org/1999/xlink" content-type="arpha" xlink:type="simple">B8F471BE-5DCF-5001-B3F1-410F8D6E3713</object-id><label>Figures 18–21.</label><caption><p>Dorsal habitus of <bold>18</bold><italic><tp:taxon-name><tp:taxon-name-part taxon-name-part-type="genus" reg="Coptocarpus">C.</tp:taxon-name-part> <tp:taxon-name-part taxon-name-part-type="species" reg="erwini">erwini</tp:taxon-name-part></tp:taxon-name></italic> sp. nov. <bold>19</bold> holotype of <italic><tp:taxon-name><tp:taxon-name-part taxon-name-part-type="genus" reg="Coptocarpus">Coptocarpus</tp:taxon-name-part> <tp:taxon-name-part taxon-name-part-type="species" reg="cyllodinus">cyllodinus</tp:taxon-name-part></tp:taxon-name></italic>, with labels <bold>20</bold><italic><tp:taxon-name><tp:taxon-name-part taxon-name-part-type="genus" reg="Coptocarpus">C.</tp:taxon-name-part> <tp:taxon-name-part taxon-name-part-type="species" reg="amieuensis">amieuensis</tp:taxon-name-part></tp:taxon-name></italic> sp. nov. <bold>21</bold><italic><tp:taxon-name><tp:taxon-name-part taxon-name-part-type="genus" reg="Coptocarpus">C.</tp:taxon-name-part> <tp:taxon-name-part taxon-name-part-type="species" reg="lescheni">lescheni</tp:taxon-name-part></tp:taxon-name></italic> sp. nov. Scale bars: 1.0 mm.</p></caption><graphic xmlns:xlink="http://www.w3.org/1999/xlink" xlink:href="zookeys-1044-375-g006.jpg" position="float" orientation="portrait" xlink:type="simple" id="oo_554053.jpg"><uri content-type="original_file" xlink:type="simple">https://binary.pensoft.net/fig/554053</uri></graphic></fig></tp:treatment-sec><tp:treatment-sec><!--Section generated to contain objects referenced in tp:taxon-treatment.--><fig id="F9" position="float" orientation="portrait"><object-id xmlns:xlink="http://www.w3.org/1999/xlink" content-type="doi" xlink:type="simple">10.3897/zookeys.1044.63775.figures41-42</object-id><object-id xmlns:xlink="http://www.w3.org/1999/xlink" content-type="arpha" xlink:type="simple">D10EB500-8B36-5E8B-A71D-B2B2FE1AA4F0</object-id><label>Figures 41, 42.</label><caption><p>Dorsal habitus of <bold>41</bold><italic><tp:taxon-name><tp:taxon-name-part taxon-name-part-type="genus" reg="Adelopomorpha">Adelopomorpha</tp:taxon-name-part> <tp:taxon-name-part taxon-name-part-type="species" reg="tuberculata">tuberculata</tp:taxon-name-part></tp:taxon-name></italic><bold>42</bold> holotype of <italic><tp:taxon-name><tp:taxon-name-part taxon-name-part-type="genus" reg="Adelopomorpha">A.</tp:taxon-name-part> <tp:taxon-name-part taxon-name-part-type="species" reg="glabra">glabra</tp:taxon-name-part></tp:taxon-name></italic> Heller, with labels. Images of <italic><tp:taxon-name><tp:taxon-name-part taxon-name-part-type="genus" reg="Adelopomorpha">A.</tp:taxon-name-part> <tp:taxon-name-part taxon-name-part-type="species" reg="glabra">glabra</tp:taxon-name-part></tp:taxon-name></italic> by O. Jäger, reproduced with permission from <named-content xmlns:xlink="http://www.w3.org/1999/xlink" content-type="dwc:institutional_code" xlink:type="simple">MTKD</named-content>.</p></caption><graphic xmlns:xlink="http://www.w3.org/1999/xlink" xlink:href="zookeys-1044-375-g009.jpg" position="float" orientation="portrait" xlink:type="simple" id="oo_554056.jpg"><uri content-type="original_file" xlink:type="simple">https://binary.pensoft.net/fig/554056</uri></graphic></fig></tp:treatment-sec></tp:taxon-treatment>
