# Supplementary material for: Phylogenetic systematics of the genera of Thryptocerina Jeannel, 1949 and new species from New Caledonia (Coleoptera, Carabidae, Oodini)
Source: Zookeys. 2021 Jun 16;1044:375–425. doi: 10.3897/zookeys.1044.63775 (PMC8222308; doi:10.3897/zookeys.1044.63775)
Supplement: XML Treatment for Coptocarpus [file zookeys.1044.63775-treatment2.xml]

<!DOCTYPE tp:taxon-treatment
  PUBLIC "-//TaxonX//DTD Taxonomic Treatment Publishing DTD v0 20100105//EN" "tax-treatment-NSO.dtd">
<tp:taxon-treatment xmlns:tp="http://www.plazi.org/taxpub"><tp:treatment-meta><kwd-group><label>Taxon classification</label><kwd><named-content xmlns:xlink="http://www.w3.org/1999/xlink" content-type="kingdom">Animalia</named-content></kwd><kwd><named-content xmlns:xlink="http://www.w3.org/1999/xlink" content-type="order">Coleoptera</named-content></kwd><kwd><named-content xmlns:xlink="http://www.w3.org/1999/xlink" content-type="family">Carabidae</named-content></kwd></kwd-group><mixed-citation publication-type="journal"><person-group><name><surname>Will</surname><given-names>Kipling</given-names></name><name><surname>Guéorguiev</surname><given-names>Borislav</given-names></name></person-group><article-title>Phylogenetic systematics of the genera of <tp:taxon-name><tp:taxon-name-part taxon-name-part-type="subtribe">Thryptocerina</tp:taxon-name-part></tp:taxon-name> Jeannel, 1949 and new species from New Caledonia (<tp:taxon-name><tp:taxon-name-part taxon-name-part-type="order">Coleoptera</tp:taxon-name-part></tp:taxon-name>, <tp:taxon-name><tp:taxon-name-part taxon-name-part-type="family">Carabidae</tp:taxon-name-part></tp:taxon-name>, <tp:taxon-name><tp:taxon-name-part taxon-name-part-type="tribe">Oodini</tp:taxon-name-part></tp:taxon-name>)</article-title><source>Zookeys</source><day>16</day><month>6</month><year>2021</year><volume>1044</volume><fpage>375</fpage><lpage>425</lpage><pub-id pub-id-type="doi">10.3897/zookeys.1044.63775</pub-id></mixed-citation></tp:treatment-meta><tp:nomenclature><tp:taxon-name><object-id xmlns:xlink="http://www.w3.org/1999/xlink" content-type="arpha" xlink:type="simple">347DDADC-F094-5D06-9FE2-69F1B7DA5EAE</object-id>
                <tp:taxon-name-part taxon-name-part-type="genus" reg="Coptocarpus">Coptocarpus</tp:taxon-name-part>
              </tp:taxon-name><tp:taxon-authority>Chaudoir, 1857</tp:taxon-authority></tp:nomenclature><tp:treatment-sec sec-type="type species" id="SECID0EKQAG"><title>Type species.</title><p><italic><tp:taxon-name><tp:taxon-name-part taxon-name-part-type="genus" reg="Oodes">Oodes</tp:taxon-name-part> <tp:taxon-name-part taxon-name-part-type="species" reg="australus">australus</tp:taxon-name-part></tp:taxon-name></italic> Dejean, 1831: 671, by original designation.</p><p>New Caledonian <italic><tp:taxon-name><tp:taxon-name-part taxon-name-part-type="genus" reg="Coptocarpus">Coptocarpus</tp:taxon-name-part></tp:taxon-name></italic> species have the characteristics of the genus as described by <xref ref-type="bibr" rid="B9">Erwin (1974)</xref>, with the additions noted below. The New Caledonian species are small (<abbrev xmlns:xlink="http://www.w3.org/1999/xlink" xlink:title="body length" id="ABBRID0EIRAG" xlink:type="simple">BL</abbrev> 6.5–9.6 mm) compared to Australian species (7.4–15.0 mm); antennae pubescent from antennomere 4 or 2; clypeus with or without setiferous puncture each side; supraorbital pair of setae of head (one seta each side) present or absent; elytral marginal furrow with or without humeral submarginal carina, with or without continuous granulation; elytral discal punctures in interval 3 present or absent; male protarsomeres 1–3 asymmetrically dilated, 2 and 3 fully clothed beneath with squamose setae that are transversely arranged or protarsomeres not expanded and not squamulose ventrally; male basomesotarsus modified or not; abdominal ventrites 1–5 with or without a pair of submarginal ambulatory setae; spermatheca short and straight, or rather long, coiled distally, with spermathecal gland attached to basal or medial 1/3 of seminal canal.</p></tp:treatment-sec><tp:treatment-sec sec-type="description" id="SECID0EMRAG"><title>Description of the New Caledonian Clade of <italic><tp:taxon-name><tp:taxon-name-part taxon-name-part-type="genus" reg="Coptocarpus">Coptocarpus</tp:taxon-name-part></tp:taxon-name></italic>.</title><p><bold><italic>Habitus</italic></bold>. Medium sized, <abbrev xmlns:xlink="http://www.w3.org/1999/xlink" xlink:title="body length" id="ABBRID0E6RAG" xlink:type="simple">BL</abbrev>: 6.50–9.60 mm, BW 3.00–4.40 mm, ovate, convex body. <bold><italic>Chaetotaxy</italic></bold>. Labrum with four or six setae, lateral two setae longer than medial two or four. Supraorbital setae one each side or absent. Anterior seta of stipes present. Ventral seta of antennomere 2 present and long. Pair of long setae on apical margin of ligula. Penultimate labial palpomere glabrous. Mentum with two long, paramedial setae. Submentum with two long, posterolateral setae. Pronotum without setiferous punctures. Elytron without discal setiferous punctures in interval 3, or rarely posterior punctures present, but very small and lacking a seta (<italic><tp:taxon-name><tp:taxon-name-part taxon-name-part-type="genus" reg="Coptocarpus">C.</tp:taxon-name-part> <tp:taxon-name-part taxon-name-part-type="species" reg="lescheni">lescheni</tp:taxon-name-part></tp:taxon-name></italic> and <italic><tp:taxon-name><tp:taxon-name-part taxon-name-part-type="genus" reg="Coptocarpus">C.</tp:taxon-name-part> <tp:taxon-name-part taxon-name-part-type="species" reg="erwini">erwini</tp:taxon-name-part></tp:taxon-name></italic>); parascutellar seta present, puncture very large, foveate. Mesocoxa with posteromedial and lateral setae; mesotrochanter with seta. Hind femur without posterior setae. Abdominal ventrites 3–5 with (<italic><tp:taxon-name><tp:taxon-name-part taxon-name-part-type="genus" reg="Coptocarpus">C.</tp:taxon-name-part> <tp:taxon-name-part taxon-name-part-type="species" reg="erwini">erwini</tp:taxon-name-part></tp:taxon-name></italic>) or without (all other species) ambulatory setae; last ventrite with two setae in male and four setae in female. Gonocoxite 2 with a large dorsomedial seta, without lateromedial ensiform setae. <bold><italic>Head</italic>.</bold> Labrum rectangular, flat or slightly concave medially, shorter than clypeus. Mandible narrow, long, strongly to moderately curved at tip with sides convex or nearly straight. Apical maxillary palpomere slightly pointed at apex, as long as penultimate one. Mentum tooth triangular, with apex pointed. Gula smooth, somewhat convex. <bold><italic>Thorax</italic>.</bold> Pronotum with sides evenly, very shallowly rounded from anterior angles to posterior ones; maximal width in posterior 1/5. Disc slightly to moderately convex, without laterobasal impressions; basal margin, shallowly sinuate, without bead, posterior angles slightly obtuse or ~ right angled, widely rounded; lateral bead distinct, complete, ended at posterior angles. Prosternum with median longitudinal sulcus distinct, shallowly impressed (most species) or indistinct (<italic><tp:taxon-name><tp:taxon-name-part taxon-name-part-type="genus" reg="Coptocarpus">C.</tp:taxon-name-part> <tp:taxon-name-part taxon-name-part-type="species" reg="cyllodinus">cyllodinus</tp:taxon-name-part></tp:taxon-name></italic>). Mesosternum deeply concave, with or without medial tubercle (situated just posterior to mesosternal collar). <bold><italic>Elytra</italic>.</bold> Disc convex. Basal margin distinct laterally, ended medially near level of striae 2 or 3. Humeral submarginal carina present or absent. Interval 9 transformed into marginal furrow; granulation in marginal furrow continuous (<italic><tp:taxon-name><tp:taxon-name-part taxon-name-part-type="genus" reg="Coptocarpus">C.</tp:taxon-name-part> <tp:taxon-name-part taxon-name-part-type="species" reg="lescheni">lescheni</tp:taxon-name-part></tp:taxon-name></italic>) or discontinuous (most species). <bold><italic>Legs</italic>.</bold> Metacoxal basal sulcus short, ended at midpoint. Submedial assemblage of mesotibial setae mostly of two or three setae (most species), rarely three or four (<italic><tp:taxon-name><tp:taxon-name-part taxon-name-part-type="genus" reg="Coptocarpus">C.</tp:taxon-name-part> <tp:taxon-name-part taxon-name-part-type="species" reg="lescheni">lescheni</tp:taxon-name-part></tp:taxon-name></italic>). Basomesotarsus from above glabrous (most species) or with few short, scattered setae (<italic><tp:taxon-name><tp:taxon-name-part taxon-name-part-type="genus" reg="Coptocarpus">C.</tp:taxon-name-part> <tp:taxon-name-part taxon-name-part-type="species" reg="lescheni">lescheni</tp:taxon-name-part></tp:taxon-name></italic>); male basomesotarsus more or less flattened (most species) or constricted basally and flattened apically (<italic><tp:taxon-name><tp:taxon-name-part taxon-name-part-type="genus" reg="Coptocarpus">C.</tp:taxon-name-part> <tp:taxon-name-part taxon-name-part-type="species" reg="erwini">erwini</tp:taxon-name-part></tp:taxon-name></italic>), ventrally with some very short, stout setae in apical 2/3; female basomesotarsus not flattened, ventrally with finer setae; both sexes with mesotarsomere 2 ventrally with shorter and less dense setae than those on mesotarsomeres 3 and 4, and mesotarsomere 5 glabrous ventrally. <bold><italic>Female genitalia</italic>.</bold> Bursa copulatrix relatively large in relation to spermatheca. Spermatheca elongate and narrow, coiled or twisted in distal 1/2, differentiated into seminal canal and receptaculum or undifferentiated; spermathecal gland connected near basal 1/6 or medial 1/3 of spermatheca, spermathecal canal forming short atrium, separated from gland. Common oviduct long, connected to bursa. <bold><italic>Male genitalia</italic>.</bold> Median lobe of aedeagus in lateral view long, curved ventrally; lobe in dorsal view with apical lamella long, significantly bent to right, with right side concave and left side straight or slightly convex; ostium long, reaching basal bulb; basal bulb short; sclerotized portion of endophallus with one or three sclerites.</p></tp:treatment-sec><ref-list><ref id="B9"><mixed-citation xmlns:xlink="http://www.w3.org/1999/xlink" xlink:type="simple"><person-group><name name-style="western"><surname>Erwin</surname><given-names>TL</given-names></name></person-group> (<year>1974</year>) <article-title>The Genus <italic><tp:taxon-name><tp:taxon-name-part taxon-name-part-type="genus">Coptocarpus</tp:taxon-name-part></tp:taxon-name></italic> Chaudoir of the Australian Region with Notes on Related African Species (<tp:taxon-name><tp:taxon-name-part taxon-name-part-type="order">Coleoptera</tp:taxon-name-part></tp:taxon-name>: <tp:taxon-name><tp:taxon-name-part taxon-name-part-type="family">Carabidae</tp:taxon-name-part></tp:taxon-name>: <tp:taxon-name><tp:taxon-name-part taxon-name-part-type="tribe">Oodini</tp:taxon-name-part></tp:taxon-name>).</article-title><source>Smithsonian Contributions to Zoology</source><volume>184</volume>: <fpage>1</fpage>–<lpage>25</lpage>. <ext-link xlink:type="simple" ext-link-type="doi" xlink:href="10.5479/si.00810282.184">https://doi.org/10.5479/si.00810282.184</ext-link></mixed-citation></ref></ref-list></tp:taxon-treatment>
