# Supplementary material for: Phylogenetic systematics of the genera of Thryptocerina Jeannel, 1949 and new species from New Caledonia (Coleoptera, Carabidae, Oodini)
Source: Zookeys. 2021 Jun 16;1044:375–425. doi: 10.3897/zookeys.1044.63775 (PMC8222308; doi:10.3897/zookeys.1044.63775)
Supplement: XML Treatment for Coptocarpus microps [file zookeys.1044.63775-treatment3.xml]

<!DOCTYPE tp:taxon-treatment
  PUBLIC "-//TaxonX//DTD Taxonomic Treatment Publishing DTD v0 20100105//EN" "tax-treatment-NSO.dtd">
<tp:taxon-treatment xmlns:tp="http://www.plazi.org/taxpub"><tp:treatment-meta><kwd-group><label>Taxon classification</label><kwd><named-content xmlns:xlink="http://www.w3.org/1999/xlink" content-type="kingdom">Animalia</named-content></kwd><kwd><named-content xmlns:xlink="http://www.w3.org/1999/xlink" content-type="order">Coleoptera</named-content></kwd><kwd><named-content xmlns:xlink="http://www.w3.org/1999/xlink" content-type="family">Carabidae</named-content></kwd></kwd-group><mixed-citation publication-type="journal"><person-group><name><surname>Will</surname><given-names>Kipling</given-names></name><name><surname>Guéorguiev</surname><given-names>Borislav</given-names></name></person-group><article-title>Phylogenetic systematics of the genera of <tp:taxon-name><tp:taxon-name-part taxon-name-part-type="subtribe">Thryptocerina</tp:taxon-name-part></tp:taxon-name> Jeannel, 1949 and new species from New Caledonia (<tp:taxon-name><tp:taxon-name-part taxon-name-part-type="order">Coleoptera</tp:taxon-name-part></tp:taxon-name>, <tp:taxon-name><tp:taxon-name-part taxon-name-part-type="family">Carabidae</tp:taxon-name-part></tp:taxon-name>, <tp:taxon-name><tp:taxon-name-part taxon-name-part-type="tribe">Oodini</tp:taxon-name-part></tp:taxon-name>)</article-title><source>Zookeys</source><day>16</day><month>6</month><year>2021</year><volume>1044</volume><fpage>375</fpage><lpage>425</lpage><pub-id pub-id-type="doi">10.3897/zookeys.1044.63775</pub-id></mixed-citation></tp:treatment-meta><tp:nomenclature><tp:taxon-name><object-id xmlns:xlink="http://www.w3.org/1999/xlink" content-type="arpha" xlink:type="simple">A8615003-4D66-59F3-A279-50444B769510</object-id>
                <tp:taxon-name-part taxon-name-part-type="genus" reg="Coptocarpus">Coptocarpus</tp:taxon-name-part>
                <tp:taxon-name-part taxon-name-part-type="species" reg="microps">microps</tp:taxon-name-part>
                <object-id xmlns:xlink="http://www.w3.org/1999/xlink" content-type="zoobank" xlink:type="simple">http://zoobank.org/F40E107F-8537-4EC8-B245-6DBE22E18316</object-id>
              </tp:taxon-name><tp:taxon-status xmlns:xlink="http://www.w3.org/1999/xlink" xlink:type="simple">sp. nov.</tp:taxon-status><xref ref-type="fig" rid="F7">Figs 22</xref><xref ref-type="fig" rid="F8">, 32</xref><xref ref-type="fig" rid="F14">, 49</xref><xref ref-type="fig" rid="F15">, 53</xref></tp:nomenclature><tp:treatment-sec sec-type="material" id="SECID0EBYAG"><title>Material examined.</title><p><bold><italic>Holotype</italic></bold>: New Caledonia • ♂ “NEW CALEDONIA 21°10'Sx165°18'E, Mt. Aoupinié, May–Oct 1992, R. Raven &amp; E. Guilbert, rainforest, pitfalls” Holotype pinned, with genitalia in a separate microvial. Source collection <named-content xmlns:xlink="http://www.w3.org/1999/xlink" content-type="dwc:institutional_code" xlink:type="simple">QM</named-content>, deposited <named-content xmlns:xlink="http://www.w3.org/1999/xlink" content-type="dwc:institutional_code" xlink:type="simple">MNHN</named-content>. Type locality as given on label.</p></tp:treatment-sec><tp:treatment-sec sec-type="diagnosis" id="SECID0EWYAG"><title>Diagnosis.</title><p>Similar to <italic><tp:taxon-name><tp:taxon-name-part taxon-name-part-type="genus" reg="Adelopomorpha">Adelopomorpha</tp:taxon-name-part> <tp:taxon-name-part taxon-name-part-type="species" reg="tethys">tethys</tp:taxon-name-part></tp:taxon-name></italic> in size and the lack of impressed striae 1–5, but with very small, flat eyes and male with protarsomeres 1–3 expanded. Both <italic><tp:taxon-name><tp:taxon-name-part taxon-name-part-type="genus" reg="Adelopomorpha">A.</tp:taxon-name-part> <tp:taxon-name-part taxon-name-part-type="species" reg="glabra">glabra</tp:taxon-name-part></tp:taxon-name></italic> and <italic><tp:taxon-name><tp:taxon-name-part taxon-name-part-type="genus" reg="Adelopomorpha">A.</tp:taxon-name-part> <tp:taxon-name-part taxon-name-part-type="species" reg="tuberculata">tuberculata</tp:taxon-name-part></tp:taxon-name></italic> also lack impressed striae, but are much smaller, and in <italic><tp:taxon-name><tp:taxon-name-part taxon-name-part-type="genus" reg="Coptocarpus">C.</tp:taxon-name-part> <tp:taxon-name-part taxon-name-part-type="species" reg="microps">microps</tp:taxon-name-part></tp:taxon-name></italic> the male has a pair of setae on ventrite 6 that is lacking in those species. The aedeagus is decisively different from all other species.</p><fig id="F7" position="float" orientation="portrait"><object-id xmlns:xlink="http://www.w3.org/1999/xlink" content-type="doi" xlink:type="simple">10.3897/zookeys.1044.63775.figures22-31</object-id><object-id xmlns:xlink="http://www.w3.org/1999/xlink" content-type="arpha" xlink:type="simple">43036354-A6C8-5E42-B8F7-1C824CE14897</object-id><label>Figures 22–31.</label><caption><p>Aedeagus, dorsal view of <bold>22</bold><italic><tp:taxon-name><tp:taxon-name-part taxon-name-part-type="genus" reg="Coptocarpus">Coptocarpus</tp:taxon-name-part> <tp:taxon-name-part taxon-name-part-type="species" reg="microps">microps</tp:taxon-name-part></tp:taxon-name></italic> sp. nov. <bold>23</bold><italic><tp:taxon-name><tp:taxon-name-part taxon-name-part-type="genus" reg="Coptocarpus">C.</tp:taxon-name-part> <tp:taxon-name-part taxon-name-part-type="species" reg="erwini">erwini</tp:taxon-name-part></tp:taxon-name></italic> sp. nov. <bold>24</bold><italic><tp:taxon-name><tp:taxon-name-part taxon-name-part-type="genus" reg="Coptocarpus">C.</tp:taxon-name-part> <tp:taxon-name-part taxon-name-part-type="species" reg="cyllodinus">cyllodinus</tp:taxon-name-part></tp:taxon-name></italic> (Fauvel) <bold>25</bold><italic><tp:taxon-name><tp:taxon-name-part taxon-name-part-type="genus" reg="Coptocarpus">C.</tp:taxon-name-part> <tp:taxon-name-part taxon-name-part-type="species" reg="amieuensis">amieuensis</tp:taxon-name-part></tp:taxon-name></italic> sp. nov. <bold>26</bold><italic><tp:taxon-name><tp:taxon-name-part taxon-name-part-type="genus" reg="Coptocarpus">C.</tp:taxon-name-part> <tp:taxon-name-part taxon-name-part-type="species" reg="magnus">magnus</tp:taxon-name-part></tp:taxon-name></italic> sp. nov. <bold>27</bold><italic><tp:taxon-name><tp:taxon-name-part taxon-name-part-type="genus" reg="Adelopomorpha">Adelopomorpha</tp:taxon-name-part> <tp:taxon-name-part taxon-name-part-type="species" reg="tethys">tethys</tp:taxon-name-part></tp:taxon-name></italic> sp. nov. <bold>28</bold><italic><tp:taxon-name><tp:taxon-name-part taxon-name-part-type="genus" reg="Adelopomorpha">A.</tp:taxon-name-part> <tp:taxon-name-part taxon-name-part-type="species" reg="tuberculata">tuberculata</tp:taxon-name-part></tp:taxon-name></italic> sp. nov. <bold>29</bold><italic><tp:taxon-name><tp:taxon-name-part taxon-name-part-type="genus" reg="Adelopomorpha">A.</tp:taxon-name-part> <tp:taxon-name-part taxon-name-part-type="species" reg="glabra">glabra</tp:taxon-name-part></tp:taxon-name></italic> Heller <bold>30</bold><italic><tp:taxon-name><tp:taxon-name-part taxon-name-part-type="genus" reg="Adelopomorpha"/><tp:taxon-name-part taxon-name-part-type="species" reg="glabra">glabra</tp:taxon-name-part></tp:taxon-name></italic> group male from Mt. Koghis <bold>31</bold><italic><tp:taxon-name><tp:taxon-name-part taxon-name-part-type="genus" reg="Adelopomorpha"/><tp:taxon-name-part taxon-name-part-type="species" reg="glabra">glabra</tp:taxon-name-part></tp:taxon-name></italic> group male from Gelima.</p></caption><graphic xmlns:xlink="http://www.w3.org/1999/xlink" xlink:href="zookeys-1044-375-g007.jpg" position="float" orientation="portrait" xlink:type="simple" id="oo_554054.jpg"><uri content-type="original_file" xlink:type="simple">https://binary.pensoft.net/fig/554054</uri></graphic></fig></tp:treatment-sec><tp:treatment-sec sec-type="description" id="SECID0EV5AG"><title>Description.</title><p><bold><italic>Habitus</italic>.</bold> Small sized, <abbrev xmlns:xlink="http://www.w3.org/1999/xlink" xlink:title="body length" id="ABBRID0EA6AG" xlink:type="simple">BL</abbrev>: 6.80 mm and BW: 3.00 mm, ovate, convex body. <bold><italic>Color and luster</italic>.</bold> Head, prothorax, and legs deep reddish brown. Pronotal disc and apical portion of prosternal process darker, nearly black. Elytra and ventrites mostly black, paler reddish black on elytral epipleura and near humeri, and medially on ventrite 6; antennae and palpi reddish brown. Integument moderately dull, without spectral iridescence. <bold><italic>Microsculpture and punctation</italic>.</bold> Dorsal surface of head and pronotum with prominent isodiametric meshes; elytra with somewhat irregular and slightly less prominent isodiametric meshes throughout, more irregular or very slightly stretched in apical 1/3; ventral surface with scarcely-visible sculpticells or mostly sculpticells not apparent. Head lacking macropunctation or wrinkles on vertex; head, pronotum and elytra with scattered micropunctation, only on elytra do micropunctures and sculpticells form some irregular rosettes (sensu <xref ref-type="bibr" rid="B39">Spence 1983</xref>); abdominal ventrites 1–3 at sides with several large punctures (more irregular in ventrite 3), ventrites 4 and 5 at sides with few coarse wrinkles, and ventrite 6 nearly smooth. <bold><italic>Chaetotaxy</italic>.</bold> Labrum with six setae of nearly equal length each in its own socket, lateral setae slightly larger than medial four. Clypeal setae present near apicolateral corners. Single supraorbital seta present over each eye. Elytron without discal setiferous punctures. Abdominal ventrites 1–5 without ambulatory setae. <bold><italic>Head</italic>.</bold> Approximately 1/3 as wide as pronotum (Suppl. material <xref ref-type="supplementary-material" rid="S2">2</xref>: Table S1). Eye very small, slightly protruded, <abbrev xmlns:xlink="http://www.w3.org/1999/xlink" xlink:title="width of head over eyes" id="ABBRID0E36AG" xlink:type="simple">EyW</abbrev>/<abbrev xmlns:xlink="http://www.w3.org/1999/xlink" xlink:title="head width" id="ABBRID0EAABG" xlink:type="simple">HW</abbrev>: 1.17. Labrum anterior margin straight. Frontoclypeal sutures not evident, marked by a very broad, shallow depression. Antenna moderately long, with last segment exceeding pronotal base and pubescence starting from antennomere 4. Last labial palpomere slightly swollen, blunt at apex, slightly longer than penultimate one. Mentum without paramedial border. <bold><italic>Thorax</italic>.</bold> Pronotum just slightly less than 1 2/3 wider than long (<abbrev xmlns:xlink="http://www.w3.org/1999/xlink" xlink:title="pronotal width" id="ABBRID0EIABG" xlink:type="simple">PW</abbrev>/<abbrev xmlns:xlink="http://www.w3.org/1999/xlink" xlink:title="pronotal length" id="ABBRID0EMABG" xlink:type="simple">PL</abbrev>: 1.61); width at apex 2 1/2 × less than at widest point (<abbrev xmlns:xlink="http://www.w3.org/1999/xlink" xlink:title="pronotal width" id="ABBRID0EQABG" xlink:type="simple">PW</abbrev>/<abbrev xmlns:xlink="http://www.w3.org/1999/xlink" xlink:title="pronotal anterior width" id="ABBRID0EUABG" xlink:type="simple">PA</abbrev>: 2.52). Disc with middle line fine, very shallow, and ended well before apical and basal margins, without apical transverse impression; anterior angles not prominent, scarcely convex at tips, anterior margin shallowly concave, submarginal sulcus present near angles, lacking in middle 1/3. Prosternal process rounded, bordered throughout. Mesosternum with single, low medial tubercle. Metepisternum 1 1/3 × wider than long, with lateral margin nearly straight, coadunation with epipleuron along entire length. <bold><italic>Elytra</italic>.</bold> Approximately 1/3 longer than wide (<abbrev xmlns:xlink="http://www.w3.org/1999/xlink" xlink:title="elytral length" id="ABBRID0E3ABG" xlink:type="simple">EL</abbrev>/<abbrev xmlns:xlink="http://www.w3.org/1999/xlink" xlink:title="elytral width" id="ABBRID0EABBG" xlink:type="simple">EW</abbrev>: 1.27). Basal margin forming extremely minute, blunt denticle at shoulder, ended medially at level of parascutellar punctures, joined to parascutellar puncture fovea by a short striole. Humeral submarginal carina absent. Apical sinuation evident but shallow. Disc with no elytral striae impressed, those marked by very shallow, fine punctures; parascutellar striole absent. Granulation in marginal furrow discontinuous, interrupted broadly at midlength. <bold><italic>Legs</italic>.</bold> Mesotibia notably dilated apically. Basomesotarsus and basometatarsus glabrous dorsally; basomesotarsus broadly flattened, with seven or eight very short, stout setae ventrally. <bold><italic>Female genitalia</italic>.</bold> Female specimens unknown. <bold><italic>Male genitalia</italic>.</bold> Median lobe of aedeagus in lateral view long, almost straight, with thin apex (Fig. <xref ref-type="fig" rid="F8">32</xref>); lobe in dorsal view, with apical lamella well bent to right, with right side concave and left side straight (Fig. <xref ref-type="fig" rid="F7">22</xref>); basal bulb rounded dorsally; sclerotized portion of endophallus visible in repose, with three sclerites, two near base of endophallus and one near apex.</p></tp:treatment-sec><tp:treatment-sec sec-type="etymology" id="SECID0EYBBG"><title>Etymology.</title><p>The specific epithet <italic><tp:taxon-name><tp:taxon-name-part taxon-name-part-type="genus" reg="Coptocarpus"/><tp:taxon-name-part taxon-name-part-type="species" reg="microps">microps</tp:taxon-name-part></tp:taxon-name></italic> is Latin for small eyes and draws attention to the extraordinary small eyes in these beetles (Fig. <xref ref-type="fig" rid="F14">49</xref>). It is treated as an adjective in the nominative singular.</p></tp:treatment-sec><tp:treatment-sec><!--Section generated to contain objects referenced in tp:taxon-treatment.--><fig id="F8" position="float" orientation="portrait"><object-id xmlns:xlink="http://www.w3.org/1999/xlink" content-type="doi" xlink:type="simple">10.3897/zookeys.1044.63775.figures32-40</object-id><object-id xmlns:xlink="http://www.w3.org/1999/xlink" content-type="arpha" xlink:type="simple">EF2E1BE6-F998-5068-AFFA-81360017E93B</object-id><label>Figures 32–40.</label><caption><p>Aedeagus, left lateral view of <bold>32</bold><italic><tp:taxon-name><tp:taxon-name-part taxon-name-part-type="genus" reg="Coptocarpus">Coptocarpus</tp:taxon-name-part> <tp:taxon-name-part taxon-name-part-type="species" reg="microps">microps</tp:taxon-name-part></tp:taxon-name></italic> sp. nov. <bold>33</bold><italic><tp:taxon-name><tp:taxon-name-part taxon-name-part-type="genus" reg="Coptocarpus">C.</tp:taxon-name-part> <tp:taxon-name-part taxon-name-part-type="species" reg="erwini">erwini</tp:taxon-name-part></tp:taxon-name></italic> sp. nov. <bold>34</bold><italic><tp:taxon-name><tp:taxon-name-part taxon-name-part-type="genus" reg="Coptocarpus">C.</tp:taxon-name-part> <tp:taxon-name-part taxon-name-part-type="species" reg="cyllodinus">cyllodinus</tp:taxon-name-part></tp:taxon-name></italic> (Fauvel) <bold>35</bold><italic><tp:taxon-name><tp:taxon-name-part taxon-name-part-type="genus" reg="Coptocarpus">C.</tp:taxon-name-part> <tp:taxon-name-part taxon-name-part-type="species" reg="amieuensis">amieuensis</tp:taxon-name-part></tp:taxon-name></italic> sp. nov. <bold>36</bold><italic><tp:taxon-name><tp:taxon-name-part taxon-name-part-type="genus" reg="Coptocarpus">C.</tp:taxon-name-part> <tp:taxon-name-part taxon-name-part-type="species" reg="magnus">magnus</tp:taxon-name-part></tp:taxon-name></italic> sp. nov. <bold>37</bold><italic><tp:taxon-name><tp:taxon-name-part taxon-name-part-type="genus" reg="Adelopomorpha">Adelopomorpha</tp:taxon-name-part> <tp:taxon-name-part taxon-name-part-type="species" reg="tethys">tethys</tp:taxon-name-part></tp:taxon-name></italic> sp. nov. <bold>38</bold><italic><tp:taxon-name><tp:taxon-name-part taxon-name-part-type="genus" reg="Adelopomorpha">A.</tp:taxon-name-part> <tp:taxon-name-part taxon-name-part-type="species" reg="tuberculata">tuberculata</tp:taxon-name-part></tp:taxon-name></italic> sp. nov. <bold>39</bold><italic><tp:taxon-name><tp:taxon-name-part taxon-name-part-type="genus" reg="Adelopomorpha">A.</tp:taxon-name-part> <tp:taxon-name-part taxon-name-part-type="species" reg="glabra">glabra</tp:taxon-name-part></tp:taxon-name></italic> Heller <bold>40</bold> right lateral view of tip with arrow indicating the dorsal tooth of <italic><tp:taxon-name><tp:taxon-name-part taxon-name-part-type="genus" reg="Coptocarpus">C.</tp:taxon-name-part> <tp:taxon-name-part taxon-name-part-type="species" reg="magnus">magnus</tp:taxon-name-part></tp:taxon-name></italic>.</p></caption><graphic xmlns:xlink="http://www.w3.org/1999/xlink" xlink:href="zookeys-1044-375-g008.jpg" position="float" orientation="portrait" xlink:type="simple" id="oo_554055.jpg"><uri content-type="original_file" xlink:type="simple">https://binary.pensoft.net/fig/554055</uri></graphic></fig><fig id="F14" position="float" orientation="portrait"><object-id xmlns:xlink="http://www.w3.org/1999/xlink" content-type="doi" xlink:type="simple">10.3897/zookeys.1044.63775.figures49-51</object-id><object-id xmlns:xlink="http://www.w3.org/1999/xlink" content-type="arpha" xlink:type="simple">D788FA6E-A930-502B-AF4D-61084EB533F9</object-id><label>Figures 49–51.</label><caption><p>Head in left lateral view of <bold>49</bold><italic><tp:taxon-name><tp:taxon-name-part taxon-name-part-type="genus" reg="Coptocarpus">Coptocarpus</tp:taxon-name-part> <tp:taxon-name-part taxon-name-part-type="species" reg="microps">microps</tp:taxon-name-part></tp:taxon-name></italic> sp. nov. <bold>50</bold><italic><tp:taxon-name><tp:taxon-name-part taxon-name-part-type="genus" reg="Coptocarpus">C.</tp:taxon-name-part> <tp:taxon-name-part taxon-name-part-type="species" reg="cyllodinus">cyllodinus</tp:taxon-name-part></tp:taxon-name></italic> (Fauvel) <bold>51</bold><italic><tp:taxon-name><tp:taxon-name-part taxon-name-part-type="genus" reg="Coptocarpus">C.</tp:taxon-name-part> <tp:taxon-name-part taxon-name-part-type="species" reg="magnus">magnus</tp:taxon-name-part></tp:taxon-name></italic> sp. nov. Arrow indicates location of notch beneath the eye.</p></caption><graphic xmlns:xlink="http://www.w3.org/1999/xlink" xlink:href="zookeys-1044-375-g014.jpg" position="float" orientation="portrait" xlink:type="simple" id="oo_554061.jpg"><uri content-type="original_file" xlink:type="simple">https://binary.pensoft.net/fig/554061</uri></graphic></fig><fig id="F15" position="float" orientation="portrait"><object-id xmlns:xlink="http://www.w3.org/1999/xlink" content-type="doi" xlink:type="simple">10.3897/zookeys.1044.63775.figures52-53</object-id><object-id xmlns:xlink="http://www.w3.org/1999/xlink" content-type="arpha" xlink:type="simple">125AAE23-84A1-5206-8188-5401B782025D</object-id><label>Figures 52, 53.</label><caption><p>Maps of localities of New Caledonian <tp:taxon-name><tp:taxon-name-part taxon-name-part-type="tribe">Oodini</tp:taxon-name-part></tp:taxon-name>.</p></caption><graphic xmlns:xlink="http://www.w3.org/1999/xlink" xlink:href="zookeys-1044-375-g015.jpg" position="float" orientation="portrait" xlink:type="simple" id="oo_554062.jpg"><uri content-type="original_file" xlink:type="simple">https://binary.pensoft.net/fig/554062</uri></graphic></fig><supplementary-material xmlns:xlink="http://www.w3.org/1999/xlink" id="S2" position="float" orientation="portrait" xlink:type="simple"><object-id content-type="doi" xlink:type="simple">10.3897/zookeys.1044.63775.suppl2</object-id><object-id content-type="arpha" xlink:type="simple">D8C365D7-ADFB-5578-A114-69BEB1CB349D</object-id><label>Supplementary material 2</label><caption><p>Table S1. Measurements and ratios</p></caption><statement content-type="dataType"><label>Data type</label><p>Morphology specimen measurements</p></statement><statement content-type="notes"><label>Explanation note</label><p>Excel file of raw and converted measurements for all specimens.</p></statement><media xlink:href="zookeys-1044-375-s002.xlsx" mimetype="application" mime-subtype="vnd.openxmlformats-officedocument.spreadsheetml.sheet" position="float" orientation="portrait" xlink:type="simple" id="oo_554064.xlsx"><uri content-type="original_file" xlink:type="simple">https://binary.pensoft.net/file/554064</uri></media><permissions><license xlink:type="simple"><license-p>This dataset is made available under the Open Database License (http://opendatacommons.org/licenses/odbl/1.0/). The Open Database License (ODbL) is a license agreement intended to allow users to freely share, modify, and use this Dataset while maintaining this same freedom for others, provided that the original source and author(s) are credited.</license-p></license></permissions><attrib specific-use="authors">Kipling Will, Borislav Guéorguiev</attrib></supplementary-material></tp:treatment-sec><ref-list><ref id="B39"><mixed-citation xmlns:xlink="http://www.w3.org/1999/xlink" xlink:type="simple"><person-group><name name-style="western"><surname>Spence</surname><given-names>JR</given-names></name></person-group> (<year>1983</year>) <article-title>Taxonomic status, relationships, and biogeography of <italic><tp:taxon-name><tp:taxon-name-part taxon-name-part-type="genus">Anatrichis</tp:taxon-name-part></tp:taxon-name></italic> LeConte and <italic><tp:taxon-name><tp:taxon-name-part taxon-name-part-type="genus">Oodinus</tp:taxon-name-part></tp:taxon-name></italic> Motschulsky (<tp:taxon-name><tp:taxon-name-part taxon-name-part-type="family">Carabidae</tp:taxon-name-part></tp:taxon-name>: <tp:taxon-name><tp:taxon-name-part taxon-name-part-type="tribe">Oodini</tp:taxon-name-part></tp:taxon-name>).</article-title><source>The Coleopterists’ Bulletin</source><volume>36</volume>(<issue>4</issue>): <fpage>567</fpage>–<lpage>580</lpage>. <ext-link xlink:type="simple" ext-link-type="uri" xlink:href="https://www.jstor.org/stable/4007993">https://www.jstor.org/stable/4007993</ext-link></mixed-citation></ref></ref-list></tp:taxon-treatment>
