# Supplementary material for: Phylogenetic systematics of the genera of Thryptocerina Jeannel, 1949 and new species from New Caledonia (Coleoptera, Carabidae, Oodini)
Source: Zookeys. 2021 Jun 16;1044:375–425. doi: 10.3897/zookeys.1044.63775 (PMC8222308; doi:10.3897/zookeys.1044.63775)
Supplement: XML Treatment for Coptocarpus erwini [file zookeys.1044.63775-treatment4.xml]

<!DOCTYPE tp:taxon-treatment
  PUBLIC "-//TaxonX//DTD Taxonomic Treatment Publishing DTD v0 20100105//EN" "tax-treatment-NSO.dtd">
<tp:taxon-treatment xmlns:tp="http://www.plazi.org/taxpub"><tp:treatment-meta><kwd-group><label>Taxon classification</label><kwd><named-content xmlns:xlink="http://www.w3.org/1999/xlink" content-type="kingdom">Animalia</named-content></kwd><kwd><named-content xmlns:xlink="http://www.w3.org/1999/xlink" content-type="order">Coleoptera</named-content></kwd><kwd><named-content xmlns:xlink="http://www.w3.org/1999/xlink" content-type="family">Carabidae</named-content></kwd></kwd-group><mixed-citation publication-type="journal"><person-group><name><surname>Will</surname><given-names>Kipling</given-names></name><name><surname>Guéorguiev</surname><given-names>Borislav</given-names></name></person-group><article-title>Phylogenetic systematics of the genera of <tp:taxon-name><tp:taxon-name-part taxon-name-part-type="subtribe">Thryptocerina</tp:taxon-name-part></tp:taxon-name> Jeannel, 1949 and new species from New Caledonia (<tp:taxon-name><tp:taxon-name-part taxon-name-part-type="order">Coleoptera</tp:taxon-name-part></tp:taxon-name>, <tp:taxon-name><tp:taxon-name-part taxon-name-part-type="family">Carabidae</tp:taxon-name-part></tp:taxon-name>, <tp:taxon-name><tp:taxon-name-part taxon-name-part-type="tribe">Oodini</tp:taxon-name-part></tp:taxon-name>)</article-title><source>Zookeys</source><day>16</day><month>6</month><year>2021</year><volume>1044</volume><fpage>375</fpage><lpage>425</lpage><pub-id pub-id-type="doi">10.3897/zookeys.1044.63775</pub-id></mixed-citation></tp:treatment-meta><tp:nomenclature><tp:taxon-name><object-id xmlns:xlink="http://www.w3.org/1999/xlink" content-type="arpha" xlink:type="simple">BA3D575E-698E-5A26-9879-8036B5AA7E67</object-id>
                <tp:taxon-name-part taxon-name-part-type="genus" reg="Coptocarpus">Coptocarpus</tp:taxon-name-part>
                <tp:taxon-name-part taxon-name-part-type="species" reg="erwini">erwini</tp:taxon-name-part>
                <object-id xmlns:xlink="http://www.w3.org/1999/xlink" content-type="zoobank" xlink:type="simple">http://zoobank.org/0C0F90B7-37C7-48DF-B2C6-4F5E55325E1C</object-id>
              </tp:taxon-name><tp:taxon-status xmlns:xlink="http://www.w3.org/1999/xlink" xlink:type="simple">sp. nov.</tp:taxon-status><xref ref-type="fig" rid="F3">Figs 11</xref><xref ref-type="fig" rid="F6">, 18</xref><xref ref-type="fig" rid="F7">, 23</xref><xref ref-type="fig" rid="F8">, 33</xref><xref ref-type="fig" rid="F12">, 46</xref><xref ref-type="fig" rid="F15">, 53</xref></tp:nomenclature><tp:treatment-sec sec-type="material" id="SECID0E4FBG"><title>Material examined.</title><p><bold><italic>Holotype</italic></bold>: New Caledonia • ♂ “NEW CALEDONIA 11138 21°53'S x166°24'E,1400m Mt. Humboldt, moss forest, 6–7 Nov2002, Monteith &amp; Burwell, pyreth, trees &amp; logs” Holotype pinned, with genitalia in a separate microvial, abdominal ventrites and leg glued to point. Source collection <named-content xmlns:xlink="http://www.w3.org/1999/xlink" content-type="dwc:institutional_code" xlink:type="simple">QM</named-content>, deposited <named-content xmlns:xlink="http://www.w3.org/1999/xlink" content-type="dwc:institutional_code" xlink:type="simple">MNHN</named-content>. Type locality as given on label.</p><p><bold><italic>Paratypes</italic></bold>: New Caledonia • ♀; same data as holotype [<named-content xmlns:xlink="http://www.w3.org/1999/xlink" content-type="dwc:institutional_code" xlink:type="simple">QM</named-content>] • ♀; “NEW-CALEDONIE Nouméa Mt. Koghi // 23.II.1997 leg. Dr. J. BALOGH” [<named-content xmlns:xlink="http://www.w3.org/1999/xlink" content-type="dwc:institutional_code" xlink:type="simple">ZSM</named-content>] • ♂; “NEW CALEDONIA 11131 21°53'Sx166°25'E, 1350 m Mt Humboldt refuge, Night collecting, 5–8 Nov 2002, Burwell, Monteith &amp; Wright” [<named-content xmlns:xlink="http://www.w3.org/1999/xlink" content-type="dwc:institutional_code" xlink:type="simple">QM</named-content>].</p></tp:treatment-sec><tp:treatment-sec sec-type="diagnosis" id="SECID0EIHBG"><title>Diagnosis.</title><p><italic><tp:taxon-name><tp:taxon-name-part taxon-name-part-type="genus" reg="Coptocarpus">Coptocarpus</tp:taxon-name-part> <tp:taxon-name-part taxon-name-part-type="species" reg="erwini">erwini</tp:taxon-name-part></tp:taxon-name></italic>, <italic><tp:taxon-name><tp:taxon-name-part taxon-name-part-type="genus" reg="Coptocarpus">C.</tp:taxon-name-part> <tp:taxon-name-part taxon-name-part-type="species" reg="lescheni">lescheni</tp:taxon-name-part></tp:taxon-name></italic>, and <italic><tp:taxon-name><tp:taxon-name-part taxon-name-part-type="genus" reg="Coptocarpus">C.</tp:taxon-name-part> <tp:taxon-name-part taxon-name-part-type="species" reg="magnus">magnus</tp:taxon-name-part></tp:taxon-name></italic> all have completely impressed elytral striae. Of these three only <italic><tp:taxon-name><tp:taxon-name-part taxon-name-part-type="genus" reg="Coptocarpus">C.</tp:taxon-name-part> <tp:taxon-name-part taxon-name-part-type="species" reg="erwini">erwini</tp:taxon-name-part></tp:taxon-name></italic> lacks both the elytral submarginal carina (Fig. <xref ref-type="fig" rid="F12">46</xref>) and the apicolateral setae of the clypeus (present in <italic><tp:taxon-name><tp:taxon-name-part taxon-name-part-type="genus" reg="Coptocarpus">C.</tp:taxon-name-part> <tp:taxon-name-part taxon-name-part-type="species" reg="magnus">magnus</tp:taxon-name-part></tp:taxon-name></italic>). In <italic><tp:taxon-name><tp:taxon-name-part taxon-name-part-type="genus" reg="Coptocarpus">C.</tp:taxon-name-part> <tp:taxon-name-part taxon-name-part-type="species" reg="erwini">erwini</tp:taxon-name-part></tp:taxon-name></italic> the antennae are pubescent from antennomere 4 (pubescent from antennomere 2 in <italic><tp:taxon-name><tp:taxon-name-part taxon-name-part-type="genus" reg="Coptocarpus">C.</tp:taxon-name-part> <tp:taxon-name-part taxon-name-part-type="species" reg="lescheni">lescheni</tp:taxon-name-part></tp:taxon-name></italic>).</p><fig id="F8" position="float" orientation="portrait"><object-id xmlns:xlink="http://www.w3.org/1999/xlink" content-type="doi" xlink:type="simple">10.3897/zookeys.1044.63775.figures32-40</object-id><object-id xmlns:xlink="http://www.w3.org/1999/xlink" content-type="arpha" xlink:type="simple">EF2E1BE6-F998-5068-AFFA-81360017E93B</object-id><label>Figures 32–40.</label><caption><p>Aedeagus, left lateral view of <bold>32</bold><italic><tp:taxon-name><tp:taxon-name-part taxon-name-part-type="genus" reg="Coptocarpus">Coptocarpus</tp:taxon-name-part> <tp:taxon-name-part taxon-name-part-type="species" reg="microps">microps</tp:taxon-name-part></tp:taxon-name></italic> sp. nov. <bold>33</bold><italic><tp:taxon-name><tp:taxon-name-part taxon-name-part-type="genus" reg="Coptocarpus">C.</tp:taxon-name-part> <tp:taxon-name-part taxon-name-part-type="species" reg="erwini">erwini</tp:taxon-name-part></tp:taxon-name></italic> sp. nov. <bold>34</bold><italic><tp:taxon-name><tp:taxon-name-part taxon-name-part-type="genus" reg="Coptocarpus">C.</tp:taxon-name-part> <tp:taxon-name-part taxon-name-part-type="species" reg="cyllodinus">cyllodinus</tp:taxon-name-part></tp:taxon-name></italic> (Fauvel) <bold>35</bold><italic><tp:taxon-name><tp:taxon-name-part taxon-name-part-type="genus" reg="Coptocarpus">C.</tp:taxon-name-part> <tp:taxon-name-part taxon-name-part-type="species" reg="amieuensis">amieuensis</tp:taxon-name-part></tp:taxon-name></italic> sp. nov. <bold>36</bold><italic><tp:taxon-name><tp:taxon-name-part taxon-name-part-type="genus" reg="Coptocarpus">C.</tp:taxon-name-part> <tp:taxon-name-part taxon-name-part-type="species" reg="magnus">magnus</tp:taxon-name-part></tp:taxon-name></italic> sp. nov. <bold>37</bold><italic><tp:taxon-name><tp:taxon-name-part taxon-name-part-type="genus" reg="Adelopomorpha">Adelopomorpha</tp:taxon-name-part> <tp:taxon-name-part taxon-name-part-type="species" reg="tethys">tethys</tp:taxon-name-part></tp:taxon-name></italic> sp. nov. <bold>38</bold><italic><tp:taxon-name><tp:taxon-name-part taxon-name-part-type="genus" reg="Adelopomorpha">A.</tp:taxon-name-part> <tp:taxon-name-part taxon-name-part-type="species" reg="tuberculata">tuberculata</tp:taxon-name-part></tp:taxon-name></italic> sp. nov. <bold>39</bold><italic><tp:taxon-name><tp:taxon-name-part taxon-name-part-type="genus" reg="Adelopomorpha">A.</tp:taxon-name-part> <tp:taxon-name-part taxon-name-part-type="species" reg="glabra">glabra</tp:taxon-name-part></tp:taxon-name></italic> Heller <bold>40</bold> right lateral view of tip with arrow indicating the dorsal tooth of <italic><tp:taxon-name><tp:taxon-name-part taxon-name-part-type="genus" reg="Coptocarpus">C.</tp:taxon-name-part> <tp:taxon-name-part taxon-name-part-type="species" reg="magnus">magnus</tp:taxon-name-part></tp:taxon-name></italic>.</p></caption><graphic xmlns:xlink="http://www.w3.org/1999/xlink" xlink:href="zookeys-1044-375-g008.jpg" position="float" orientation="portrait" xlink:type="simple" id="oo_554055.jpg"><uri content-type="original_file" xlink:type="simple">https://binary.pensoft.net/fig/554055</uri></graphic></fig></tp:treatment-sec><tp:treatment-sec sec-type="description" id="SECID0EBOBG"><title>Description.</title><p><bold><italic>Habitus</italic>.</bold> Medium sized, <abbrev xmlns:xlink="http://www.w3.org/1999/xlink" xlink:title="body length" id="ABBRID0EMOBG" xlink:type="simple">BL</abbrev>: 8.55 mm and BW: 3.65 mm (range, <abbrev xmlns:xlink="http://www.w3.org/1999/xlink" xlink:title="body length" id="ABBRID0EQOBG" xlink:type="simple">BL</abbrev>: 8.35–8.80 mm, BW 3.55–3.65 mm) ovate, convex body. <bold><italic>Color and luster</italic>.</bold> Head and pronotum reddish black, elytra black to dark reddish black; ventral surface of body reddish brown to black; legs deep reddish brown, tarsomeres paler brown. Abdominal ventrites reddish black medially and apical edge of ventrite 6; antennae and palpi brown. Integument moderately dull, without spectral iridescence except irregularly ventrally. <bold><italic>Microsculpture and punctation</italic>.</bold> Dorsal surface of head, pronotum, and elytra with prominent isodiametric meshes; ventral surface with scarcely-visible sculpticells or mostly sculpticells not apparent except on ventrite 6 and apically on prosternum. Head lacking macropunctation or wrinkles on vertex; head, pronotum and elytra with scattered micropunctation; abdominal ventrites 1–3 laterally with coarse punctures, becoming finer and less extensive on 3; ventrites 3–5 very shallowly wrinkled laterally, 4 and 5 smooth medially, and 6 smooth throughout. <bold><italic>Chaetotaxy</italic>.</bold> Labrum with six setae, each in its own socket, lateral setae longer than medial four, which are set more closely to each other than to the lateral setae. Clypeal setae absent. Single supraorbital seta absent. Elytron with two discal setiferous punctures in interval 3 (some× represented by only a puncture). Abdominal ventrites 3–5 with ambulatory setae. <bold><italic>Head</italic>.</bold> Approximately 1/3 as wide as pronotum (Suppl. material <xref ref-type="supplementary-material" rid="S2">2</xref>: Table S1). Eye size moderate, eye somewhat protruded, <abbrev xmlns:xlink="http://www.w3.org/1999/xlink" xlink:title="width of head over eyes" id="ABBRID0EIPBG" xlink:type="simple">EyW</abbrev>/<abbrev xmlns:xlink="http://www.w3.org/1999/xlink" xlink:title="head width" id="ABBRID0EMPBG" xlink:type="simple">HW</abbrev>: 1.30 (range 1.24–1.30). Labrum with anterior margin deeply emarginate. Frontoclypeal sutures not evident. Antenna moderate length, with last segment nearly reaching pronotal base and pubescence starting from antennomere 4. Last labial palpomere elongate, blunt at apex, length ~ equal to penultimate one. Mentum tooth without paramedial border. <bold><italic>Thorax</italic>.</bold> Pronotum elongate, 1 1/2 × wider than long (<abbrev xmlns:xlink="http://www.w3.org/1999/xlink" xlink:title="pronotal width" id="ABBRID0EUPBG" xlink:type="simple">PW</abbrev>/<abbrev xmlns:xlink="http://www.w3.org/1999/xlink" xlink:title="pronotal length" id="ABBRID0EYPBG" xlink:type="simple">PL</abbrev>: 1.54, (range, 1.48–1.54)); width at apex 2 2/3 × less than at widest point (<abbrev xmlns:xlink="http://www.w3.org/1999/xlink" xlink:title="pronotal width" id="ABBRID0E3PBG" xlink:type="simple">PW</abbrev>/<abbrev xmlns:xlink="http://www.w3.org/1999/xlink" xlink:title="pronotal anterior width" id="ABBRID0EAQBG" xlink:type="simple">PA</abbrev>: 2.37 (range, 2.22–2.41)). Disc with midline fine, well impressed, and ended well before apical and basal margins, without apical transverse impression; anterior angles scarcely convex, anterior margin shallowly concave, submarginal sulcus present near angles, lacking in middle 3/5. Prosternal process acuminate, bordered throughout. Mesosternum with single, low medial tubercle. Metepisternum 1 1/3 × wider than long, with lateral margin produced posteriorly, coadunation with epipleuron along entire length. <bold><italic>Elytra</italic>.</bold> Approximately 1/3 longer than wide (<abbrev xmlns:xlink="http://www.w3.org/1999/xlink" xlink:title="elytral length" id="ABBRID0EIQBG" xlink:type="simple">EL</abbrev>/<abbrev xmlns:xlink="http://www.w3.org/1999/xlink" xlink:title="elytral width" id="ABBRID0EMQBG" xlink:type="simple">EW</abbrev>: 1.27 (range 1.25–1.30)). Basal margin forming prominent, sharp tooth at shoulder, ended medially at level of stria 3. Humeral submarginal carina absent. Elytral apical sinuation not evident. Disc with all striae impressed; parascutellar striole absent or marked by a small, shallow remnant. Elytral intervals flat; granulation in marginal furrow discontinuous, interrupted broadly at midlength. <bold><italic>Legs</italic>.</bold> Mesotibia slightly curved and moderately dilated apically. Basomesotarsus and basometatarsus glabrous dorsally; basomesotarsus in male constricted basally, apically flattened, with 11 or 12 short, stout setae ventrally and many smaller setae scattered on lateral portions. In female, basomesotarsus cylindrical and with scattered, fine dorsal setae and rows of moderately thicker ventral setae. <bold><italic>Female genitalia</italic>.</bold> Gonocoxite 2 elongate. Spermatheca narrow and long, coiled in distal 1/2, undifferentiated; spermathecal gland connected near medial 1/3 of spermatheca. <bold><italic>Male genitalia</italic>.</bold> Median lobe of aedeagus in lateral view long, almost straight, with thin apex slightly flexed ventrally on the left lateral edge (Fig. <xref ref-type="fig" rid="F8">33</xref>); lobe in dorsal view with apical lamella well bent to right, with right side deeply concave and left side straight (Fig. <xref ref-type="fig" rid="F7">23</xref>); basal bulb forming edge dorsally with evident crest; sclerotized portion of endophallus visible in repose with one evident sclerite.</p></tp:treatment-sec><tp:treatment-sec sec-type="etymology" id="SECID0EERBG"><title>Etymology.</title><p>The specific epithet <italic><tp:taxon-name><tp:taxon-name-part taxon-name-part-type="genus" reg="Coptocarpus"/><tp:taxon-name-part taxon-name-part-type="species" reg="erwini">erwini</tp:taxon-name-part></tp:taxon-name></italic> is treated as a noun in the genitive case and is in honor of Terry Erwin and his amazing, life-long contribution to carabidology.</p><fig id="F9" position="float" orientation="portrait"><object-id xmlns:xlink="http://www.w3.org/1999/xlink" content-type="doi" xlink:type="simple">10.3897/zookeys.1044.63775.figures41-42</object-id><object-id xmlns:xlink="http://www.w3.org/1999/xlink" content-type="arpha" xlink:type="simple">D10EB500-8B36-5E8B-A71D-B2B2FE1AA4F0</object-id><label>Figures 41, 42.</label><caption><p>Dorsal habitus of <bold>41</bold><italic><tp:taxon-name><tp:taxon-name-part taxon-name-part-type="genus" reg="Adelopomorpha">Adelopomorpha</tp:taxon-name-part> <tp:taxon-name-part taxon-name-part-type="species" reg="tuberculata">tuberculata</tp:taxon-name-part></tp:taxon-name></italic><bold>42</bold> holotype of <italic><tp:taxon-name><tp:taxon-name-part taxon-name-part-type="genus" reg="Adelopomorpha">A.</tp:taxon-name-part> <tp:taxon-name-part taxon-name-part-type="species" reg="glabra">glabra</tp:taxon-name-part></tp:taxon-name></italic> Heller, with labels. Images of <italic><tp:taxon-name><tp:taxon-name-part taxon-name-part-type="genus" reg="Adelopomorpha">A.</tp:taxon-name-part> <tp:taxon-name-part taxon-name-part-type="species" reg="glabra">glabra</tp:taxon-name-part></tp:taxon-name></italic> by O. Jäger, reproduced with permission from <named-content xmlns:xlink="http://www.w3.org/1999/xlink" content-type="dwc:institutional_code" xlink:type="simple">MTKD</named-content>.</p></caption><graphic xmlns:xlink="http://www.w3.org/1999/xlink" xlink:href="zookeys-1044-375-g009.jpg" position="float" orientation="portrait" xlink:type="simple" id="oo_554056.jpg"><uri content-type="original_file" xlink:type="simple">https://binary.pensoft.net/fig/554056</uri></graphic></fig><fig id="F10" position="float" orientation="portrait"><object-id xmlns:xlink="http://www.w3.org/1999/xlink" content-type="doi" xlink:type="simple">10.3897/zookeys.1044.63775.figures43-44</object-id><object-id xmlns:xlink="http://www.w3.org/1999/xlink" content-type="arpha" xlink:type="simple">26FF2D63-2DD6-54EA-85DA-B1B0D83ADDFD</object-id><label>Figures 43, 44.</label><caption><p>Forebody, left dorsolateral view of <bold>43</bold><italic><tp:taxon-name><tp:taxon-name-part taxon-name-part-type="genus" reg="Adelopomorpha">Adelopomorpha</tp:taxon-name-part> <tp:taxon-name-part taxon-name-part-type="species" reg="glabra">glabra</tp:taxon-name-part></tp:taxon-name></italic> Heller <bold>44</bold><italic><tp:taxon-name><tp:taxon-name-part taxon-name-part-type="genus" reg="Adelopomorpha"/><tp:taxon-name-part taxon-name-part-type="species" reg="glabra">glabra</tp:taxon-name-part></tp:taxon-name></italic> group male from Gelima.</p></caption><graphic xmlns:xlink="http://www.w3.org/1999/xlink" xlink:href="zookeys-1044-375-g010.jpg" position="float" orientation="portrait" xlink:type="simple" id="oo_554057.jpg"><uri content-type="original_file" xlink:type="simple">https://binary.pensoft.net/fig/554057</uri></graphic></fig></tp:treatment-sec><tp:treatment-sec><!--Section generated to contain objects referenced in tp:taxon-treatment.--><fig id="F3" position="float" orientation="portrait"><object-id xmlns:xlink="http://www.w3.org/1999/xlink" content-type="doi" xlink:type="simple">10.3897/zookeys.1044.63775.figures9-12</object-id><object-id xmlns:xlink="http://www.w3.org/1999/xlink" content-type="arpha" xlink:type="simple">7A84C086-FE11-5505-9C8A-E54CAB038879</object-id><label>Figures 9–12.</label><caption><p>Female reproductive tract of <bold>9</bold><italic><tp:taxon-name><tp:taxon-name-part taxon-name-part-type="genus" reg="Coptocarpus">Coptocarpus</tp:taxon-name-part> <tp:taxon-name-part taxon-name-part-type="species" reg="grossus">grossus</tp:taxon-name-part></tp:taxon-name></italic> Erwin (dorsal view, Margaret River, Western Australia, Australia) <bold>10</bold><italic><tp:taxon-name><tp:taxon-name-part taxon-name-part-type="genus" reg="Coptocarpus">Coptocarpus</tp:taxon-name-part></tp:taxon-name></italic> sp. group 6 (ventral view, Mt. Lewis, Queensland, Australia) <bold>11</bold><italic><tp:taxon-name><tp:taxon-name-part taxon-name-part-type="genus" reg="Coptocarpus">C.</tp:taxon-name-part> <tp:taxon-name-part taxon-name-part-type="species" reg="erwini">erwini</tp:taxon-name-part></tp:taxon-name></italic> sp. nov. (ventral view, Mt. Humboldt, New Caledonia) <bold>12</bold><italic><tp:taxon-name><tp:taxon-name-part taxon-name-part-type="genus" reg="Coptocarpus">C.</tp:taxon-name-part> <tp:taxon-name-part taxon-name-part-type="species" reg="cyllodinus">cyllodinus</tp:taxon-name-part></tp:taxon-name></italic> (Fauvel) (ventral view, Riviére Bleue, New Caledonia). Abbreviations: at, atrium; bc, bursa copulatrix; co, common oviduct; rc, receptaculum; sg, spermatheca gland; smc, seminal canal; spc, spermathecal canal. Scale bars: 0.5 mm.</p></caption><graphic xmlns:xlink="http://www.w3.org/1999/xlink" xlink:href="zookeys-1044-375-g003.jpg" position="float" orientation="portrait" xlink:type="simple" id="oo_554050.jpg"><uri content-type="original_file" xlink:type="simple">https://binary.pensoft.net/fig/554050</uri></graphic></fig><fig id="F6" position="float" orientation="portrait"><object-id xmlns:xlink="http://www.w3.org/1999/xlink" content-type="doi" xlink:type="simple">10.3897/zookeys.1044.63775.figures18-21</object-id><object-id xmlns:xlink="http://www.w3.org/1999/xlink" content-type="arpha" xlink:type="simple">B8F471BE-5DCF-5001-B3F1-410F8D6E3713</object-id><label>Figures 18–21.</label><caption><p>Dorsal habitus of <bold>18</bold><italic><tp:taxon-name><tp:taxon-name-part taxon-name-part-type="genus" reg="Coptocarpus">C.</tp:taxon-name-part> <tp:taxon-name-part taxon-name-part-type="species" reg="erwini">erwini</tp:taxon-name-part></tp:taxon-name></italic> sp. nov. <bold>19</bold> holotype of <italic><tp:taxon-name><tp:taxon-name-part taxon-name-part-type="genus" reg="Coptocarpus">Coptocarpus</tp:taxon-name-part> <tp:taxon-name-part taxon-name-part-type="species" reg="cyllodinus">cyllodinus</tp:taxon-name-part></tp:taxon-name></italic>, with labels <bold>20</bold><italic><tp:taxon-name><tp:taxon-name-part taxon-name-part-type="genus" reg="Coptocarpus">C.</tp:taxon-name-part> <tp:taxon-name-part taxon-name-part-type="species" reg="amieuensis">amieuensis</tp:taxon-name-part></tp:taxon-name></italic> sp. nov. <bold>21</bold><italic><tp:taxon-name><tp:taxon-name-part taxon-name-part-type="genus" reg="Coptocarpus">C.</tp:taxon-name-part> <tp:taxon-name-part taxon-name-part-type="species" reg="lescheni">lescheni</tp:taxon-name-part></tp:taxon-name></italic> sp. nov. Scale bars: 1.0 mm.</p></caption><graphic xmlns:xlink="http://www.w3.org/1999/xlink" xlink:href="zookeys-1044-375-g006.jpg" position="float" orientation="portrait" xlink:type="simple" id="oo_554053.jpg"><uri content-type="original_file" xlink:type="simple">https://binary.pensoft.net/fig/554053</uri></graphic></fig><fig id="F7" position="float" orientation="portrait"><object-id xmlns:xlink="http://www.w3.org/1999/xlink" content-type="doi" xlink:type="simple">10.3897/zookeys.1044.63775.figures22-31</object-id><object-id xmlns:xlink="http://www.w3.org/1999/xlink" content-type="arpha" xlink:type="simple">43036354-A6C8-5E42-B8F7-1C824CE14897</object-id><label>Figures 22–31.</label><caption><p>Aedeagus, dorsal view of <bold>22</bold><italic><tp:taxon-name><tp:taxon-name-part taxon-name-part-type="genus" reg="Coptocarpus">Coptocarpus</tp:taxon-name-part> <tp:taxon-name-part taxon-name-part-type="species" reg="microps">microps</tp:taxon-name-part></tp:taxon-name></italic> sp. nov. <bold>23</bold><italic><tp:taxon-name><tp:taxon-name-part taxon-name-part-type="genus" reg="Coptocarpus">C.</tp:taxon-name-part> <tp:taxon-name-part taxon-name-part-type="species" reg="erwini">erwini</tp:taxon-name-part></tp:taxon-name></italic> sp. nov. <bold>24</bold><italic><tp:taxon-name><tp:taxon-name-part taxon-name-part-type="genus" reg="Coptocarpus">C.</tp:taxon-name-part> <tp:taxon-name-part taxon-name-part-type="species" reg="cyllodinus">cyllodinus</tp:taxon-name-part></tp:taxon-name></italic> (Fauvel) <bold>25</bold><italic><tp:taxon-name><tp:taxon-name-part taxon-name-part-type="genus" reg="Coptocarpus">C.</tp:taxon-name-part> <tp:taxon-name-part taxon-name-part-type="species" reg="amieuensis">amieuensis</tp:taxon-name-part></tp:taxon-name></italic> sp. nov. <bold>26</bold><italic><tp:taxon-name><tp:taxon-name-part taxon-name-part-type="genus" reg="Coptocarpus">C.</tp:taxon-name-part> <tp:taxon-name-part taxon-name-part-type="species" reg="magnus">magnus</tp:taxon-name-part></tp:taxon-name></italic> sp. nov. <bold>27</bold><italic><tp:taxon-name><tp:taxon-name-part taxon-name-part-type="genus" reg="Adelopomorpha">Adelopomorpha</tp:taxon-name-part> <tp:taxon-name-part taxon-name-part-type="species" reg="tethys">tethys</tp:taxon-name-part></tp:taxon-name></italic> sp. nov. <bold>28</bold><italic><tp:taxon-name><tp:taxon-name-part taxon-name-part-type="genus" reg="Adelopomorpha">A.</tp:taxon-name-part> <tp:taxon-name-part taxon-name-part-type="species" reg="tuberculata">tuberculata</tp:taxon-name-part></tp:taxon-name></italic> sp. nov. <bold>29</bold><italic><tp:taxon-name><tp:taxon-name-part taxon-name-part-type="genus" reg="Adelopomorpha">A.</tp:taxon-name-part> <tp:taxon-name-part taxon-name-part-type="species" reg="glabra">glabra</tp:taxon-name-part></tp:taxon-name></italic> Heller <bold>30</bold><italic><tp:taxon-name><tp:taxon-name-part taxon-name-part-type="genus" reg="Adelopomorpha"/><tp:taxon-name-part taxon-name-part-type="species" reg="glabra">glabra</tp:taxon-name-part></tp:taxon-name></italic> group male from Mt. Koghis <bold>31</bold><italic><tp:taxon-name><tp:taxon-name-part taxon-name-part-type="genus" reg="Adelopomorpha"/><tp:taxon-name-part taxon-name-part-type="species" reg="glabra">glabra</tp:taxon-name-part></tp:taxon-name></italic> group male from Gelima.</p></caption><graphic xmlns:xlink="http://www.w3.org/1999/xlink" xlink:href="zookeys-1044-375-g007.jpg" position="float" orientation="portrait" xlink:type="simple" id="oo_554054.jpg"><uri content-type="original_file" xlink:type="simple">https://binary.pensoft.net/fig/554054</uri></graphic></fig><fig id="F12" position="float" orientation="portrait"><object-id xmlns:xlink="http://www.w3.org/1999/xlink" content-type="doi" xlink:type="simple">10.3897/zookeys.1044.63775.figures46-47</object-id><object-id xmlns:xlink="http://www.w3.org/1999/xlink" content-type="arpha" xlink:type="simple">55F60DBB-D988-55F8-B57D-FB499ACFD765</object-id><label>Figures 46, 47.</label><caption><p>Humeral region of left elytron of <bold>46</bold><italic><tp:taxon-name><tp:taxon-name-part taxon-name-part-type="genus" reg="Coptocarpus">Coptocarpus</tp:taxon-name-part> <tp:taxon-name-part taxon-name-part-type="species" reg="erwini">erwini</tp:taxon-name-part></tp:taxon-name></italic> sp. nov. <bold>47</bold><italic><tp:taxon-name><tp:taxon-name-part taxon-name-part-type="genus" reg="Coptocarpus">C.</tp:taxon-name-part> <tp:taxon-name-part taxon-name-part-type="species" reg="cyllodinus">cyllodinus</tp:taxon-name-part></tp:taxon-name></italic> (Fauvel). Arrow indicates the submarginal carina.</p></caption><graphic xmlns:xlink="http://www.w3.org/1999/xlink" xlink:href="zookeys-1044-375-g012.jpg" position="float" orientation="portrait" xlink:type="simple" id="oo_554059.jpg"><uri content-type="original_file" xlink:type="simple">https://binary.pensoft.net/fig/554059</uri></graphic></fig><fig id="F15" position="float" orientation="portrait"><object-id xmlns:xlink="http://www.w3.org/1999/xlink" content-type="doi" xlink:type="simple">10.3897/zookeys.1044.63775.figures52-53</object-id><object-id xmlns:xlink="http://www.w3.org/1999/xlink" content-type="arpha" xlink:type="simple">125AAE23-84A1-5206-8188-5401B782025D</object-id><label>Figures 52, 53.</label><caption><p>Maps of localities of New Caledonian <tp:taxon-name><tp:taxon-name-part taxon-name-part-type="tribe">Oodini</tp:taxon-name-part></tp:taxon-name>.</p></caption><graphic xmlns:xlink="http://www.w3.org/1999/xlink" xlink:href="zookeys-1044-375-g015.jpg" position="float" orientation="portrait" xlink:type="simple" id="oo_554062.jpg"><uri content-type="original_file" xlink:type="simple">https://binary.pensoft.net/fig/554062</uri></graphic></fig><supplementary-material xmlns:xlink="http://www.w3.org/1999/xlink" id="S2" position="float" orientation="portrait" xlink:type="simple"><object-id content-type="doi" xlink:type="simple">10.3897/zookeys.1044.63775.suppl2</object-id><object-id content-type="arpha" xlink:type="simple">D8C365D7-ADFB-5578-A114-69BEB1CB349D</object-id><label>Supplementary material 2</label><caption><p>Table S1. Measurements and ratios</p></caption><statement content-type="dataType"><label>Data type</label><p>Morphology specimen measurements</p></statement><statement content-type="notes"><label>Explanation note</label><p>Excel file of raw and converted measurements for all specimens.</p></statement><media xlink:href="zookeys-1044-375-s002.xlsx" mimetype="application" mime-subtype="vnd.openxmlformats-officedocument.spreadsheetml.sheet" position="float" orientation="portrait" xlink:type="simple" id="oo_554064.xlsx"><uri content-type="original_file" xlink:type="simple">https://binary.pensoft.net/file/554064</uri></media><permissions><license xlink:type="simple"><license-p>This dataset is made available under the Open Database License (http://opendatacommons.org/licenses/odbl/1.0/). The Open Database License (ODbL) is a license agreement intended to allow users to freely share, modify, and use this Dataset while maintaining this same freedom for others, provided that the original source and author(s) are credited.</license-p></license></permissions><attrib specific-use="authors">Kipling Will, Borislav Guéorguiev</attrib></supplementary-material></tp:treatment-sec></tp:taxon-treatment>
