# Supplementary material for: Phylogenetic systematics of the genera of Thryptocerina Jeannel, 1949 and new species from New Caledonia (Coleoptera, Carabidae, Oodini)
Source: Zookeys. 2021 Jun 16;1044:375–425. doi: 10.3897/zookeys.1044.63775 (PMC8222308; doi:10.3897/zookeys.1044.63775)
Supplement: XML Treatment for Coptocarpus cyllodinus [file zookeys.1044.63775-treatment5.xml]

<!DOCTYPE tp:taxon-treatment
  PUBLIC "-//TaxonX//DTD Taxonomic Treatment Publishing DTD v0 20100105//EN" "tax-treatment-NSO.dtd">
<tp:taxon-treatment xmlns:tp="http://www.plazi.org/taxpub"><tp:treatment-meta><kwd-group><label>Taxon classification</label><kwd><named-content xmlns:xlink="http://www.w3.org/1999/xlink" content-type="kingdom">Animalia</named-content></kwd><kwd><named-content xmlns:xlink="http://www.w3.org/1999/xlink" content-type="order">Coleoptera</named-content></kwd><kwd><named-content xmlns:xlink="http://www.w3.org/1999/xlink" content-type="family">Carabidae</named-content></kwd></kwd-group><mixed-citation publication-type="journal"><person-group><name><surname>Will</surname><given-names>Kipling</given-names></name><name><surname>Guéorguiev</surname><given-names>Borislav</given-names></name></person-group><article-title>Phylogenetic systematics of the genera of <tp:taxon-name><tp:taxon-name-part taxon-name-part-type="subtribe">Thryptocerina</tp:taxon-name-part></tp:taxon-name> Jeannel, 1949 and new species from New Caledonia (<tp:taxon-name><tp:taxon-name-part taxon-name-part-type="order">Coleoptera</tp:taxon-name-part></tp:taxon-name>, <tp:taxon-name><tp:taxon-name-part taxon-name-part-type="family">Carabidae</tp:taxon-name-part></tp:taxon-name>, <tp:taxon-name><tp:taxon-name-part taxon-name-part-type="tribe">Oodini</tp:taxon-name-part></tp:taxon-name>)</article-title><source>Zookeys</source><day>16</day><month>6</month><year>2021</year><volume>1044</volume><fpage>375</fpage><lpage>425</lpage><pub-id pub-id-type="doi">10.3897/zookeys.1044.63775</pub-id></mixed-citation></tp:treatment-meta><tp:nomenclature><tp:taxon-name><object-id xmlns:xlink="http://www.w3.org/1999/xlink" content-type="arpha" xlink:type="simple">2F6758F0-659B-5A2F-B018-4BB2FD61DCAE</object-id>
                <tp:taxon-name-part taxon-name-part-type="genus" reg="Coptocarpus">Coptocarpus</tp:taxon-name-part>
                <tp:taxon-name-part taxon-name-part-type="species" reg="cyllodinus">cyllodinus</tp:taxon-name-part>
              </tp:taxon-name><tp:taxon-authority>(Fauvel, 1882)</tp:taxon-authority><tp:taxon-status xmlns:xlink="http://www.w3.org/1999/xlink" xlink:type="simple">comb. nov.</tp:taxon-status><xref ref-type="fig" rid="F3">Figs 12</xref><xref ref-type="fig" rid="F6">, 19</xref><xref ref-type="fig" rid="F7">, 24</xref><xref ref-type="fig" rid="F8">, 34</xref><xref ref-type="fig" rid="F12">, 47</xref><xref ref-type="fig" rid="F13">, 48</xref><xref ref-type="fig" rid="F14">, 50</xref><xref ref-type="fig" rid="F15">, 52</xref><tp:nomenclature-citation-list><tp:nomenclature-citation><tp:taxon-name>
                    <tp:taxon-name-part taxon-name-part-type="genus" reg="Hoplolenus">Hoplolenus</tp:taxon-name-part> <tp:taxon-name-part taxon-name-part-type="species" reg="cyllodinus">cyllodinus</tp:taxon-name-part></tp:taxon-name><comment>Fauvel, 1882: 266.</comment></tp:nomenclature-citation></tp:nomenclature-citation-list></tp:nomenclature><tp:treatment-sec sec-type="type locality" id="SECID0EEYBG"><title>Type locality.</title><p>Nouméa.</p></tp:treatment-sec><tp:treatment-sec sec-type="material" id="SECID0EJYBG"><title>Material examined.</title><p><bold><italic>Holotype</italic></bold>: New Caledonia • ♂, card-mounted specimen, original label with “Nouméa” glued to pink label “Coll. R.I.Sc.N.B. Nouvelle Calédonie rec Deplanche ex coll. Fauvel”// “TYPE” // “Coll.et det. A. Fauvel <italic>Hoplolenus cyllodinus</italic> n. sp. R.I.Sc.N.B. 17.479” [<named-content xmlns:xlink="http://www.w3.org/1999/xlink" content-type="dwc:institutional_code" xlink:type="simple">RBINS</named-content>].</p></tp:treatment-sec><tp:treatment-sec sec-type="material" id="SECID0EEZBG"><title>Other material.</title><p>New Caledonia • ♂; Mt. Koghis; <named-content xmlns:xlink="http://www.w3.org/1999/xlink" content-type="dwc:verbatimCoordinates" xlink:type="simple"><named-content content-type="geo-json" specific-use="{&#34;type&#34;:&#34;Point&#34;,&#34;coordinates&#34;:[166.516667,-22.183333]}" id="NCID0ENZBG" xlink:type="simple">22°11'S, 166°31'E</named-content></named-content>; track entrance; 500 m; 6.v.2006; berleseate; G.B.Monteith; [<named-content xmlns:xlink="http://www.w3.org/1999/xlink" content-type="dwc:institutional_code" xlink:type="simple">QM</named-content>] • ♀; Mt. Koghis; <named-content xmlns:xlink="http://www.w3.org/1999/xlink" content-type="dwc:verbatimCoordinates" xlink:type="simple"><named-content content-type="geo-json" specific-use="{&#34;type&#34;:&#34;Point&#34;,&#34;coordinates&#34;:[166.000000,-22.183333]}" id="NCID0E1ZBG" xlink:type="simple">22°11'S, 166°00'E</named-content></named-content>; 750 m; 29.xi.2000; berleseate, sieved litter, rainforest; G.B. Monteith; [<named-content xmlns:xlink="http://www.w3.org/1999/xlink" content-type="dwc:institutional_code" xlink:type="simple">QM</named-content>] • ♂; <named-content xmlns:xlink="http://www.w3.org/1999/xlink" content-type="dwc:verbatimCoordinates" xlink:type="simple"><named-content content-type="geo-json" specific-use="{&#34;type&#34;:&#34;Point&#34;,&#34;coordinates&#34;:[166.513333,-22.174444]}" id="NCID0EH1BG" xlink:type="simple">22°10'28"S, 166°30'48"E</named-content></named-content>, 700 m, 12.iii.2007; K. Will; EMEC1075689; [<named-content xmlns:xlink="http://www.w3.org/1999/xlink" content-type="dwc:institutional_code" xlink:type="simple">EMEC</named-content>] • ♂; same data as for preceding; headlamp search; EMEC1075690; [<named-content xmlns:xlink="http://www.w3.org/1999/xlink" content-type="dwc:institutional_code" xlink:type="simple">EMEC</named-content>] • ♂; same data as for preceding; under rocks/logs; EMEC1075691; [<named-content xmlns:xlink="http://www.w3.org/1999/xlink" content-type="dwc:institutional_code" xlink:type="simple">EMEC</named-content>] • ♂; Nouméa Mt. Kogni; 12–13.II.1977; leg. Dr. J. BALOGH; [<named-content xmlns:xlink="http://www.w3.org/1999/xlink" content-type="dwc:institutional_code" xlink:type="simple">NHMUK</named-content>] • ♀; “Kuakui” [Mt. Kouakoué]; P.D. Montague; B. M. 1946-210; [<named-content xmlns:xlink="http://www.w3.org/1999/xlink" content-type="dwc:institutional_code" xlink:type="simple">NHMUK</named-content>] • ♂; Yahoué; “février”; [<named-content xmlns:xlink="http://www.w3.org/1999/xlink" content-type="dwc:institutional_code" xlink:type="simple">RBINS</named-content>, Fauvel collection, but not a syntype] • ♂; Riviére Bleue Park: <named-content xmlns:xlink="http://www.w3.org/1999/xlink" content-type="dwc:verbatimCoordinates" xlink:type="simple"><named-content content-type="geo-json" specific-use="{&#34;type&#34;:&#34;Point&#34;,&#34;coordinates&#34;:[166.686667,-22.150000]}" id="NCID0EN2BG" xlink:type="simple">22°09'00"S, 166°41'12"E</named-content></named-content>, 330 m, Houp Géant trail, 13.iii.2007, headlamp search, K. Will; EMEC1075688; [<named-content xmlns:xlink="http://www.w3.org/1999/xlink" content-type="dwc:institutional_code" xlink:type="simple">EMEC</named-content>] • ♀; same data as for preceding; [EMCE] • ♂; Mt. Dzumac; <named-content xmlns:xlink="http://www.w3.org/1999/xlink" content-type="dwc:verbatimCoordinates" xlink:type="simple"><named-content content-type="geo-json" specific-use="{&#34;type&#34;:&#34;Point&#34;,&#34;coordinates&#34;:[166.466667,-22.050000]}" id="NCID0E12BG" xlink:type="simple">22°03'S, 166°28'E</named-content></named-content>; Mt. Dzumac Road; 700 m; 1.xii.2000; berleseate, sieved litter, rainforest; G.B. Monteith; [<named-content xmlns:xlink="http://www.w3.org/1999/xlink" content-type="dwc:institutional_code" xlink:type="simple">QM</named-content>] • ♂; same data as for preceding; [<named-content xmlns:xlink="http://www.w3.org/1999/xlink" content-type="dwc:institutional_code" xlink:type="simple">ZSM</named-content>] • ♀; Col de Yate; <named-content xmlns:xlink="http://www.w3.org/1999/xlink" content-type="dwc:verbatimCoordinates" xlink:type="simple"><named-content content-type="geo-json" specific-use="{&#34;type&#34;:&#34;Point&#34;,&#34;coordinates&#34;:[166.916667,-22.166667]}" id="NCID0EM3BG" xlink:type="simple">22°10'S, 166°55'E</named-content></named-content>; 2.xi.2004; hand collecting, CJ Burwell; [<named-content xmlns:xlink="http://www.w3.org/1999/xlink" content-type="dwc:institutional_code" xlink:type="simple">QM</named-content>] • ♀; Pic du Pin; <named-content xmlns:xlink="http://www.w3.org/1999/xlink" content-type="dwc:verbatimCoordinates" xlink:type="simple"><named-content content-type="geo-json" specific-use="{&#34;type&#34;:&#34;Point&#34;,&#34;coordinates&#34;:[166.833333,-22.233333]}" id="NCID0EZ3BG" xlink:type="simple">22°14'S, 166°50'E</named-content></named-content>; 280 m; 25–26.xi.2004; day hand collecting, rainforest; <named-content xmlns:xlink="http://www.w3.org/1999/xlink" content-type="dwc:institutional_code" xlink:type="simple">QM</named-content> party; [<named-content xmlns:xlink="http://www.w3.org/1999/xlink" content-type="dwc:institutional_code" xlink:type="simple">QM</named-content>].</p><fig id="F11" position="float" orientation="portrait"><object-id xmlns:xlink="http://www.w3.org/1999/xlink" content-type="doi" xlink:type="simple">10.3897/zookeys.1044.63775.figure45</object-id><object-id xmlns:xlink="http://www.w3.org/1999/xlink" content-type="arpha" xlink:type="simple">3B21DFA9-83BB-5D07-A99E-EB1E157D5CC6</object-id><label>Figure 45.</label><caption><p>A diagram of the variation in aedeagus tip form and spermatheca types included in the <italic><tp:taxon-name><tp:taxon-name-part taxon-name-part-type="genus" reg="Adelopomorpha"/><tp:taxon-name-part taxon-name-part-type="species" reg="glabra">glabra</tp:taxon-name-part></tp:taxon-name></italic> species group. Outlines of the aedeagi are based on dissected males from the listed locality. Spermatheca and gland outlines are somewhat stylized, showing generalized type as in characters 34–37.</p></caption><graphic xmlns:xlink="http://www.w3.org/1999/xlink" xlink:href="zookeys-1044-375-g011.jpg" position="float" orientation="portrait" xlink:type="simple" id="oo_554058.jpg"><uri content-type="original_file" xlink:type="simple">https://binary.pensoft.net/fig/554058</uri></graphic></fig><fig id="F12" position="float" orientation="portrait"><object-id xmlns:xlink="http://www.w3.org/1999/xlink" content-type="doi" xlink:type="simple">10.3897/zookeys.1044.63775.figures46-47</object-id><object-id xmlns:xlink="http://www.w3.org/1999/xlink" content-type="arpha" xlink:type="simple">55F60DBB-D988-55F8-B57D-FB499ACFD765</object-id><label>Figures 46, 47.</label><caption><p>Humeral region of left elytron of <bold>46</bold><italic><tp:taxon-name><tp:taxon-name-part taxon-name-part-type="genus" reg="Coptocarpus">Coptocarpus</tp:taxon-name-part> <tp:taxon-name-part taxon-name-part-type="species" reg="erwini">erwini</tp:taxon-name-part></tp:taxon-name></italic> sp. nov. <bold>47</bold><italic><tp:taxon-name><tp:taxon-name-part taxon-name-part-type="genus" reg="Coptocarpus">C.</tp:taxon-name-part> <tp:taxon-name-part taxon-name-part-type="species" reg="cyllodinus">cyllodinus</tp:taxon-name-part></tp:taxon-name></italic> (Fauvel). Arrow indicates the submarginal carina.</p></caption><graphic xmlns:xlink="http://www.w3.org/1999/xlink" xlink:href="zookeys-1044-375-g012.jpg" position="float" orientation="portrait" xlink:type="simple" id="oo_554059.jpg"><uri content-type="original_file" xlink:type="simple">https://binary.pensoft.net/fig/554059</uri></graphic></fig></tp:treatment-sec><tp:treatment-sec sec-type="diagnosis" id="SECID0EG6BG"><title>Diagnosis.</title><p>A very distinctive, large species for the New Caledonian fauna with a deep notch below the eye that may receive the antenna (Fig. <xref ref-type="fig" rid="F14">50</xref>); eye and orbit very prominent, almost shelf-like; male metafemur with large, ventral tooth (Fig. <xref ref-type="fig" rid="F13">48</xref>), clypeal setae absent, elytral stria 6 and 7 impressed throughout, 5 only impressed in apical 1/2, 1–4 not evident or only shallowly impressed near the apex. Aedeagus with distinct, broad apical blade (Fig. <xref ref-type="fig" rid="F7">24</xref>).</p><fig id="F13" position="float" orientation="portrait"><object-id xmlns:xlink="http://www.w3.org/1999/xlink" content-type="doi" xlink:type="simple">10.3897/zookeys.1044.63775.figure48</object-id><object-id xmlns:xlink="http://www.w3.org/1999/xlink" content-type="arpha" xlink:type="simple">08E6A0C6-C6CF-581C-ACAF-073BA1A712E4</object-id><label>Figure 48.</label><caption><p>Left hind leg, anterior view of <italic><tp:taxon-name><tp:taxon-name-part taxon-name-part-type="genus" reg="Coptocarpus">Coptocarpus</tp:taxon-name-part> <tp:taxon-name-part taxon-name-part-type="species" reg="cyllodinus">cyllodinus</tp:taxon-name-part></tp:taxon-name></italic> (Fauvel) male.</p></caption><graphic xmlns:xlink="http://www.w3.org/1999/xlink" xlink:href="zookeys-1044-375-g013.jpg" position="float" orientation="portrait" xlink:type="simple" id="oo_554060.jpg"><uri content-type="original_file" xlink:type="simple">https://binary.pensoft.net/fig/554060</uri></graphic></fig></tp:treatment-sec><tp:treatment-sec sec-type="redescription" id="SECID0ERAAI"><title>Redescription.</title><p><bold><italic>Habitus</italic>.</bold> Large sized for New Caledonia oodines (<abbrev xmlns:xlink="http://www.w3.org/1999/xlink" xlink:title="body length" id="ABBRID0E3AAI" xlink:type="simple">BL</abbrev>: 7.35–8.45 mm, BW: 3.60–4.40 mm), with elliptic, moderately convex body (Fig. <xref ref-type="fig" rid="F6">19</xref>). <bold><italic>Color and luster</italic>.</bold> Head dark reddish black to black; clypeus and mandibles reddish brown; palpi, antennae and tarsi yellow to yellow brown; pronotum, elytra and ventral surface of body black; legs (excl. tarsi) deep reddish brown to reddish black. Integument moderately shiny, mostly without spectral iridescence, excluding proepisterna and abdominal ventrites on sides where it is present. <bold><italic>Microsculpture and punctation</italic>.</bold> Dorsal surface of head (excluding mandibles) and pronotum, with isodiametric meshes well impressed and visible; elytra with isodiametric meshes weakly visible; prosternum with scarcely-visible isodiametric sculpticells, ventrites 4–6 medially with scarcely-visible slightly transverse meshes, rest of ventral surface with sculpticells mostly not evident. Dorsal surface lacking macropunctation; head, pronotum and elytra with micropunctation, smaller on head and most of pronotum, larger on basal 1/4 of pronotum and elytra; micropunctation regular on metacoxae, very scattered on last abdominal ventrites, absent on rest of ventral surface, abdominal ventrites 1–3 macropunctate on sides, 2–5 finely coarsely wrinkled on sides. <bold><italic>Chaetotaxy</italic>.</bold> Labrum with six setae, each in its own socket, four lateral setae larger than medial two. Clypeal setae absent. Supraorbital setae absent. Elytron without discal setiferous punctures. Abdominal ventrites 1–5 without ambulatory setae. <bold><italic>Head</italic>.</bold> Approximately 2 1/2 × as wide as pronotum (Suppl. material <xref ref-type="supplementary-material" rid="S2">2</xref>: Table S1). Eye size large, eye prominently protruded, <abbrev xmlns:xlink="http://www.w3.org/1999/xlink" xlink:title="width of head over eyes" id="ABBRID0EYBAI" xlink:type="simple">EyW</abbrev>/<abbrev xmlns:xlink="http://www.w3.org/1999/xlink" xlink:title="head width" id="ABBRID0E3BAI" xlink:type="simple">HW</abbrev>: 1.38–1.48. Labrum anterior margin somewhat concave. Frontoclypeal suture evident, but slightly impressed. Antenna relatively short, with pubescence starting from segment 4. Last labial palpomere swollen, blunt at apex, longer and larger than penultimate one. Mentum tooth with paramedial border distinct. <bold><italic>Thorax</italic>.</bold> Pronotum ~ 1 2/3 wider than long (<abbrev xmlns:xlink="http://www.w3.org/1999/xlink" xlink:title="pronotal width" id="ABBRID0EECAI" xlink:type="simple">PW</abbrev>/<abbrev xmlns:xlink="http://www.w3.org/1999/xlink" xlink:title="pronotal length" id="ABBRID0EICAI" xlink:type="simple">PL</abbrev>: 1.64–1.85); width at apex 2–2 2/3 × less than at widest point (<abbrev xmlns:xlink="http://www.w3.org/1999/xlink" xlink:title="pronotal width" id="ABBRID0EMCAI" xlink:type="simple">PW</abbrev>/<abbrev xmlns:xlink="http://www.w3.org/1999/xlink" xlink:title="pronotal anterior width" id="ABBRID0EQCAI" xlink:type="simple">PA</abbrev>: 1.95–2.38). Disc with midline fine, shallowly impressed, and ended well before apical and basal margins, without apical transverse impression; anterior angles weakly projected, rounded at tips, anterior margin concave, submarginal sulcus laterally present, lacking in medial 3/10. Prosternal process rhomboid, elongate, broadly pointed at apex, bordered at apex, not bordered at sides. Mesosternum anteriorly without medial tubercle. Metepisternum ~ 1 1/2 × wider than long, with lateral margin convex, coadunation with epipleuron long, located medially and posteriorly; suture between metepisternum and metepimeron barely distinct. <bold><italic>Elytra</italic>.</bold> Broad, slightly longer than wide (<abbrev xmlns:xlink="http://www.w3.org/1999/xlink" xlink:title="elytral length" id="ABBRID0EYCAI" xlink:type="simple">EL</abbrev>/<abbrev xmlns:xlink="http://www.w3.org/1999/xlink" xlink:title="elytral width" id="ABBRID0E3CAI" xlink:type="simple">EW</abbrev>: 1.05–1.17). Basal margin forming small, sharp tooth at shoulder, medially nearing parascutellar puncture to which it is joined by impressed basal section of stria 2. Humeral submarginal carina present. Apical sinuation shallow, barely distinct. Elytral striae 6 and 7 entirely impressed, 5 impressed only at posterior 1/3, 3 and 4 only at apical 1/7 or 1/6, anterior continuations of striae 3–5, whole of striae 1 and 2 and parascutellar striole not impressed. Granulation in marginal furrow discontinuous, interrupted briefly along second elytral quarter. <bold><italic>Legs</italic>.</bold> Mesotibia evenly dilated apically. Male protarsomeres 1–3 expanded, 1 subelongate, nearly as long as wide, 2 and 3 wider than long; ventral adhesive setae present only at apical 1/3–1/4 surface of protarsomere 1 and entire surfaces of 2 and 3. Male basomesotarsus slightly flattened, with apical 2/3 provided with some short, stout, tooth-like setae ventrally; female basomesotarsus with finer setae ventrally. <bold><italic>Female genitalia</italic>.</bold> Gonocoxite 2 subtriangular. Spermatheca narrow and long, nearly straight in basal 1/2, coiled in distal 1/2, undifferentiated; spermathecal gland connected near basal 1/6. <bold><italic>Male genitalia</italic>.</bold> Median lobe of aedeagus in lateral view long, considerably bent ventrally, tapering distally, slightly broadened at apex (Fig. <xref ref-type="fig" rid="F8">34</xref>), with relatively large basal bulb; lobe in dorsal view with apical lamella strongly bent to right, with right side quite concave and left side slightly and evenly convex (Fig. <xref ref-type="fig" rid="F7">24</xref>); basal bulb forming edge dorsally with evident crest; sclerotized portion of endophallus visible in repose with three sclerites.</p></tp:treatment-sec><tp:treatment-sec sec-type="notes" id="SECID0EUDAI"><title>Notes.</title><p>Fauvel stated that this species has only four setae on the anterior edge of the labrum. However, the type specimen has a slightly malformed labrum with three setae on the right and two on the left. The median seta on the right is minute.</p></tp:treatment-sec><tp:treatment-sec><!--Section generated to contain objects referenced in tp:taxon-treatment.--><fig id="F3" position="float" orientation="portrait"><object-id xmlns:xlink="http://www.w3.org/1999/xlink" content-type="doi" xlink:type="simple">10.3897/zookeys.1044.63775.figures9-12</object-id><object-id xmlns:xlink="http://www.w3.org/1999/xlink" content-type="arpha" xlink:type="simple">7A84C086-FE11-5505-9C8A-E54CAB038879</object-id><label>Figures 9–12.</label><caption><p>Female reproductive tract of <bold>9</bold><italic><tp:taxon-name><tp:taxon-name-part taxon-name-part-type="genus" reg="Coptocarpus">Coptocarpus</tp:taxon-name-part> <tp:taxon-name-part taxon-name-part-type="species" reg="grossus">grossus</tp:taxon-name-part></tp:taxon-name></italic> Erwin (dorsal view, Margaret River, Western Australia, Australia) <bold>10</bold><italic><tp:taxon-name><tp:taxon-name-part taxon-name-part-type="genus" reg="Coptocarpus">Coptocarpus</tp:taxon-name-part></tp:taxon-name></italic> sp. group 6 (ventral view, Mt. Lewis, Queensland, Australia) <bold>11</bold><italic><tp:taxon-name><tp:taxon-name-part taxon-name-part-type="genus" reg="Coptocarpus">C.</tp:taxon-name-part> <tp:taxon-name-part taxon-name-part-type="species" reg="erwini">erwini</tp:taxon-name-part></tp:taxon-name></italic> sp. nov. (ventral view, Mt. Humboldt, New Caledonia) <bold>12</bold><italic><tp:taxon-name><tp:taxon-name-part taxon-name-part-type="genus" reg="Coptocarpus">C.</tp:taxon-name-part> <tp:taxon-name-part taxon-name-part-type="species" reg="cyllodinus">cyllodinus</tp:taxon-name-part></tp:taxon-name></italic> (Fauvel) (ventral view, Riviére Bleue, New Caledonia). Abbreviations: at, atrium; bc, bursa copulatrix; co, common oviduct; rc, receptaculum; sg, spermatheca gland; smc, seminal canal; spc, spermathecal canal. Scale bars: 0.5 mm.</p></caption><graphic xmlns:xlink="http://www.w3.org/1999/xlink" xlink:href="zookeys-1044-375-g003.jpg" position="float" orientation="portrait" xlink:type="simple" id="oo_554050.jpg"><uri content-type="original_file" xlink:type="simple">https://binary.pensoft.net/fig/554050</uri></graphic></fig><fig id="F6" position="float" orientation="portrait"><object-id xmlns:xlink="http://www.w3.org/1999/xlink" content-type="doi" xlink:type="simple">10.3897/zookeys.1044.63775.figures18-21</object-id><object-id xmlns:xlink="http://www.w3.org/1999/xlink" content-type="arpha" xlink:type="simple">B8F471BE-5DCF-5001-B3F1-410F8D6E3713</object-id><label>Figures 18–21.</label><caption><p>Dorsal habitus of <bold>18</bold><italic><tp:taxon-name><tp:taxon-name-part taxon-name-part-type="genus" reg="Coptocarpus">C.</tp:taxon-name-part> <tp:taxon-name-part taxon-name-part-type="species" reg="erwini">erwini</tp:taxon-name-part></tp:taxon-name></italic> sp. nov. <bold>19</bold> holotype of <italic><tp:taxon-name><tp:taxon-name-part taxon-name-part-type="genus" reg="Coptocarpus">Coptocarpus</tp:taxon-name-part> <tp:taxon-name-part taxon-name-part-type="species" reg="cyllodinus">cyllodinus</tp:taxon-name-part></tp:taxon-name></italic>, with labels <bold>20</bold><italic><tp:taxon-name><tp:taxon-name-part taxon-name-part-type="genus" reg="Coptocarpus">C.</tp:taxon-name-part> <tp:taxon-name-part taxon-name-part-type="species" reg="amieuensis">amieuensis</tp:taxon-name-part></tp:taxon-name></italic> sp. nov. <bold>21</bold><italic><tp:taxon-name><tp:taxon-name-part taxon-name-part-type="genus" reg="Coptocarpus">C.</tp:taxon-name-part> <tp:taxon-name-part taxon-name-part-type="species" reg="lescheni">lescheni</tp:taxon-name-part></tp:taxon-name></italic> sp. nov. Scale bars: 1.0 mm.</p></caption><graphic xmlns:xlink="http://www.w3.org/1999/xlink" xlink:href="zookeys-1044-375-g006.jpg" position="float" orientation="portrait" xlink:type="simple" id="oo_554053.jpg"><uri content-type="original_file" xlink:type="simple">https://binary.pensoft.net/fig/554053</uri></graphic></fig><fig id="F7" position="float" orientation="portrait"><object-id xmlns:xlink="http://www.w3.org/1999/xlink" content-type="doi" xlink:type="simple">10.3897/zookeys.1044.63775.figures22-31</object-id><object-id xmlns:xlink="http://www.w3.org/1999/xlink" content-type="arpha" xlink:type="simple">43036354-A6C8-5E42-B8F7-1C824CE14897</object-id><label>Figures 22–31.</label><caption><p>Aedeagus, dorsal view of <bold>22</bold><italic><tp:taxon-name><tp:taxon-name-part taxon-name-part-type="genus" reg="Coptocarpus">Coptocarpus</tp:taxon-name-part> <tp:taxon-name-part taxon-name-part-type="species" reg="microps">microps</tp:taxon-name-part></tp:taxon-name></italic> sp. nov. <bold>23</bold><italic><tp:taxon-name><tp:taxon-name-part taxon-name-part-type="genus" reg="Coptocarpus">C.</tp:taxon-name-part> <tp:taxon-name-part taxon-name-part-type="species" reg="erwini">erwini</tp:taxon-name-part></tp:taxon-name></italic> sp. nov. <bold>24</bold><italic><tp:taxon-name><tp:taxon-name-part taxon-name-part-type="genus" reg="Coptocarpus">C.</tp:taxon-name-part> <tp:taxon-name-part taxon-name-part-type="species" reg="cyllodinus">cyllodinus</tp:taxon-name-part></tp:taxon-name></italic> (Fauvel) <bold>25</bold><italic><tp:taxon-name><tp:taxon-name-part taxon-name-part-type="genus" reg="Coptocarpus">C.</tp:taxon-name-part> <tp:taxon-name-part taxon-name-part-type="species" reg="amieuensis">amieuensis</tp:taxon-name-part></tp:taxon-name></italic> sp. nov. <bold>26</bold><italic><tp:taxon-name><tp:taxon-name-part taxon-name-part-type="genus" reg="Coptocarpus">C.</tp:taxon-name-part> <tp:taxon-name-part taxon-name-part-type="species" reg="magnus">magnus</tp:taxon-name-part></tp:taxon-name></italic> sp. nov. <bold>27</bold><italic><tp:taxon-name><tp:taxon-name-part taxon-name-part-type="genus" reg="Adelopomorpha">Adelopomorpha</tp:taxon-name-part> <tp:taxon-name-part taxon-name-part-type="species" reg="tethys">tethys</tp:taxon-name-part></tp:taxon-name></italic> sp. nov. <bold>28</bold><italic><tp:taxon-name><tp:taxon-name-part taxon-name-part-type="genus" reg="Adelopomorpha">A.</tp:taxon-name-part> <tp:taxon-name-part taxon-name-part-type="species" reg="tuberculata">tuberculata</tp:taxon-name-part></tp:taxon-name></italic> sp. nov. <bold>29</bold><italic><tp:taxon-name><tp:taxon-name-part taxon-name-part-type="genus" reg="Adelopomorpha">A.</tp:taxon-name-part> <tp:taxon-name-part taxon-name-part-type="species" reg="glabra">glabra</tp:taxon-name-part></tp:taxon-name></italic> Heller <bold>30</bold><italic><tp:taxon-name><tp:taxon-name-part taxon-name-part-type="genus" reg="Adelopomorpha"/><tp:taxon-name-part taxon-name-part-type="species" reg="glabra">glabra</tp:taxon-name-part></tp:taxon-name></italic> group male from Mt. Koghis <bold>31</bold><italic><tp:taxon-name><tp:taxon-name-part taxon-name-part-type="genus" reg="Adelopomorpha"/><tp:taxon-name-part taxon-name-part-type="species" reg="glabra">glabra</tp:taxon-name-part></tp:taxon-name></italic> group male from Gelima.</p></caption><graphic xmlns:xlink="http://www.w3.org/1999/xlink" xlink:href="zookeys-1044-375-g007.jpg" position="float" orientation="portrait" xlink:type="simple" id="oo_554054.jpg"><uri content-type="original_file" xlink:type="simple">https://binary.pensoft.net/fig/554054</uri></graphic></fig><fig id="F8" position="float" orientation="portrait"><object-id xmlns:xlink="http://www.w3.org/1999/xlink" content-type="doi" xlink:type="simple">10.3897/zookeys.1044.63775.figures32-40</object-id><object-id xmlns:xlink="http://www.w3.org/1999/xlink" content-type="arpha" xlink:type="simple">EF2E1BE6-F998-5068-AFFA-81360017E93B</object-id><label>Figures 32–40.</label><caption><p>Aedeagus, left lateral view of <bold>32</bold><italic><tp:taxon-name><tp:taxon-name-part taxon-name-part-type="genus" reg="Coptocarpus">Coptocarpus</tp:taxon-name-part> <tp:taxon-name-part taxon-name-part-type="species" reg="microps">microps</tp:taxon-name-part></tp:taxon-name></italic> sp. nov. <bold>33</bold><italic><tp:taxon-name><tp:taxon-name-part taxon-name-part-type="genus" reg="Coptocarpus">C.</tp:taxon-name-part> <tp:taxon-name-part taxon-name-part-type="species" reg="erwini">erwini</tp:taxon-name-part></tp:taxon-name></italic> sp. nov. <bold>34</bold><italic><tp:taxon-name><tp:taxon-name-part taxon-name-part-type="genus" reg="Coptocarpus">C.</tp:taxon-name-part> <tp:taxon-name-part taxon-name-part-type="species" reg="cyllodinus">cyllodinus</tp:taxon-name-part></tp:taxon-name></italic> (Fauvel) <bold>35</bold><italic><tp:taxon-name><tp:taxon-name-part taxon-name-part-type="genus" reg="Coptocarpus">C.</tp:taxon-name-part> <tp:taxon-name-part taxon-name-part-type="species" reg="amieuensis">amieuensis</tp:taxon-name-part></tp:taxon-name></italic> sp. nov. <bold>36</bold><italic><tp:taxon-name><tp:taxon-name-part taxon-name-part-type="genus" reg="Coptocarpus">C.</tp:taxon-name-part> <tp:taxon-name-part taxon-name-part-type="species" reg="magnus">magnus</tp:taxon-name-part></tp:taxon-name></italic> sp. nov. <bold>37</bold><italic><tp:taxon-name><tp:taxon-name-part taxon-name-part-type="genus" reg="Adelopomorpha">Adelopomorpha</tp:taxon-name-part> <tp:taxon-name-part taxon-name-part-type="species" reg="tethys">tethys</tp:taxon-name-part></tp:taxon-name></italic> sp. nov. <bold>38</bold><italic><tp:taxon-name><tp:taxon-name-part taxon-name-part-type="genus" reg="Adelopomorpha">A.</tp:taxon-name-part> <tp:taxon-name-part taxon-name-part-type="species" reg="tuberculata">tuberculata</tp:taxon-name-part></tp:taxon-name></italic> sp. nov. <bold>39</bold><italic><tp:taxon-name><tp:taxon-name-part taxon-name-part-type="genus" reg="Adelopomorpha">A.</tp:taxon-name-part> <tp:taxon-name-part taxon-name-part-type="species" reg="glabra">glabra</tp:taxon-name-part></tp:taxon-name></italic> Heller <bold>40</bold> right lateral view of tip with arrow indicating the dorsal tooth of <italic><tp:taxon-name><tp:taxon-name-part taxon-name-part-type="genus" reg="Coptocarpus">C.</tp:taxon-name-part> <tp:taxon-name-part taxon-name-part-type="species" reg="magnus">magnus</tp:taxon-name-part></tp:taxon-name></italic>.</p></caption><graphic xmlns:xlink="http://www.w3.org/1999/xlink" xlink:href="zookeys-1044-375-g008.jpg" position="float" orientation="portrait" xlink:type="simple" id="oo_554055.jpg"><uri content-type="original_file" xlink:type="simple">https://binary.pensoft.net/fig/554055</uri></graphic></fig><fig id="F14" position="float" orientation="portrait"><object-id xmlns:xlink="http://www.w3.org/1999/xlink" content-type="doi" xlink:type="simple">10.3897/zookeys.1044.63775.figures49-51</object-id><object-id xmlns:xlink="http://www.w3.org/1999/xlink" content-type="arpha" xlink:type="simple">D788FA6E-A930-502B-AF4D-61084EB533F9</object-id><label>Figures 49–51.</label><caption><p>Head in left lateral view of <bold>49</bold><italic><tp:taxon-name><tp:taxon-name-part taxon-name-part-type="genus" reg="Coptocarpus">Coptocarpus</tp:taxon-name-part> <tp:taxon-name-part taxon-name-part-type="species" reg="microps">microps</tp:taxon-name-part></tp:taxon-name></italic> sp. nov. <bold>50</bold><italic><tp:taxon-name><tp:taxon-name-part taxon-name-part-type="genus" reg="Coptocarpus">C.</tp:taxon-name-part> <tp:taxon-name-part taxon-name-part-type="species" reg="cyllodinus">cyllodinus</tp:taxon-name-part></tp:taxon-name></italic> (Fauvel) <bold>51</bold><italic><tp:taxon-name><tp:taxon-name-part taxon-name-part-type="genus" reg="Coptocarpus">C.</tp:taxon-name-part> <tp:taxon-name-part taxon-name-part-type="species" reg="magnus">magnus</tp:taxon-name-part></tp:taxon-name></italic> sp. nov. Arrow indicates location of notch beneath the eye.</p></caption><graphic xmlns:xlink="http://www.w3.org/1999/xlink" xlink:href="zookeys-1044-375-g014.jpg" position="float" orientation="portrait" xlink:type="simple" id="oo_554061.jpg"><uri content-type="original_file" xlink:type="simple">https://binary.pensoft.net/fig/554061</uri></graphic></fig><fig id="F15" position="float" orientation="portrait"><object-id xmlns:xlink="http://www.w3.org/1999/xlink" content-type="doi" xlink:type="simple">10.3897/zookeys.1044.63775.figures52-53</object-id><object-id xmlns:xlink="http://www.w3.org/1999/xlink" content-type="arpha" xlink:type="simple">125AAE23-84A1-5206-8188-5401B782025D</object-id><label>Figures 52, 53.</label><caption><p>Maps of localities of New Caledonian <tp:taxon-name><tp:taxon-name-part taxon-name-part-type="tribe">Oodini</tp:taxon-name-part></tp:taxon-name>.</p></caption><graphic xmlns:xlink="http://www.w3.org/1999/xlink" xlink:href="zookeys-1044-375-g015.jpg" position="float" orientation="portrait" xlink:type="simple" id="oo_554062.jpg"><uri content-type="original_file" xlink:type="simple">https://binary.pensoft.net/fig/554062</uri></graphic></fig><supplementary-material xmlns:xlink="http://www.w3.org/1999/xlink" id="S2" position="float" orientation="portrait" xlink:type="simple"><object-id content-type="doi" xlink:type="simple">10.3897/zookeys.1044.63775.suppl2</object-id><object-id content-type="arpha" xlink:type="simple">D8C365D7-ADFB-5578-A114-69BEB1CB349D</object-id><label>Supplementary material 2</label><caption><p>Table S1. Measurements and ratios</p></caption><statement content-type="dataType"><label>Data type</label><p>Morphology specimen measurements</p></statement><statement content-type="notes"><label>Explanation note</label><p>Excel file of raw and converted measurements for all specimens.</p></statement><media xlink:href="zookeys-1044-375-s002.xlsx" mimetype="application" mime-subtype="vnd.openxmlformats-officedocument.spreadsheetml.sheet" position="float" orientation="portrait" xlink:type="simple" id="oo_554064.xlsx"><uri content-type="original_file" xlink:type="simple">https://binary.pensoft.net/file/554064</uri></media><permissions><license xlink:type="simple"><license-p>This dataset is made available under the Open Database License (http://opendatacommons.org/licenses/odbl/1.0/). The Open Database License (ODbL) is a license agreement intended to allow users to freely share, modify, and use this Dataset while maintaining this same freedom for others, provided that the original source and author(s) are credited.</license-p></license></permissions><attrib specific-use="authors">Kipling Will, Borislav Guéorguiev</attrib></supplementary-material></tp:treatment-sec></tp:taxon-treatment>
