# Supplementary material for: Phylogenetic systematics of the genera of Thryptocerina Jeannel, 1949 and new species from New Caledonia (Coleoptera, Carabidae, Oodini)
Source: Zookeys. 2021 Jun 16;1044:375–425. doi: 10.3897/zookeys.1044.63775 (PMC8222308; doi:10.3897/zookeys.1044.63775)
Supplement: XML Treatment for Adelopomorpha [file zookeys.1044.63775-treatment9.xml]

<!DOCTYPE tp:taxon-treatment
  PUBLIC "-//TaxonX//DTD Taxonomic Treatment Publishing DTD v0 20100105//EN" "tax-treatment-NSO.dtd">
<tp:taxon-treatment xmlns:tp="http://www.plazi.org/taxpub"><tp:treatment-meta><kwd-group><label>Taxon classification</label><kwd><named-content xmlns:xlink="http://www.w3.org/1999/xlink" content-type="kingdom">Animalia</named-content></kwd><kwd><named-content xmlns:xlink="http://www.w3.org/1999/xlink" content-type="order">Coleoptera</named-content></kwd><kwd><named-content xmlns:xlink="http://www.w3.org/1999/xlink" content-type="family">Carabidae</named-content></kwd></kwd-group><mixed-citation publication-type="journal"><person-group><name><surname>Will</surname><given-names>Kipling</given-names></name><name><surname>Guéorguiev</surname><given-names>Borislav</given-names></name></person-group><article-title>Phylogenetic systematics of the genera of <tp:taxon-name><tp:taxon-name-part taxon-name-part-type="subtribe">Thryptocerina</tp:taxon-name-part></tp:taxon-name> Jeannel, 1949 and new species from New Caledonia (<tp:taxon-name><tp:taxon-name-part taxon-name-part-type="order">Coleoptera</tp:taxon-name-part></tp:taxon-name>, <tp:taxon-name><tp:taxon-name-part taxon-name-part-type="family">Carabidae</tp:taxon-name-part></tp:taxon-name>, <tp:taxon-name><tp:taxon-name-part taxon-name-part-type="tribe">Oodini</tp:taxon-name-part></tp:taxon-name>)</article-title><source>Zookeys</source><day>16</day><month>6</month><year>2021</year><volume>1044</volume><fpage>375</fpage><lpage>425</lpage><pub-id pub-id-type="doi">10.3897/zookeys.1044.63775</pub-id></mixed-citation></tp:treatment-meta><tp:nomenclature><tp:taxon-name><object-id xmlns:xlink="http://www.w3.org/1999/xlink" content-type="arpha" xlink:type="simple">785255D1-C155-566C-BD99-B3A1C137AFAB</object-id>
                <tp:taxon-name-part taxon-name-part-type="genus" reg="Adelopomorpha">Adelopomorpha</tp:taxon-name-part>
              </tp:taxon-name><tp:taxon-authority>Heller, 1916</tp:taxon-authority></tp:nomenclature><tp:treatment-sec sec-type="type species" id="SECID0EJ4AI"><title>Type species.</title><p><italic><tp:taxon-name><tp:taxon-name-part taxon-name-part-type="genus" reg="Adelopomorpha">Adelopomorpha</tp:taxon-name-part> <tp:taxon-name-part taxon-name-part-type="species" reg="glabra">glabra</tp:taxon-name-part></tp:taxon-name></italic> Heller, 1916: 270, by original designation.</p></tp:treatment-sec><tp:treatment-sec sec-type="diagnosis" id="SECID0E14AI"><title>Diagnosis.</title><p>Includes species without impressed elytral striae, without submarginal humeral carina, males with protarsomeres 1–3 not expanded and without squamose setae underneath, basomesotarsus ventrally unmodified, and apical lamella of median lobe short, with sides straight or convex on both sides. The narrow male protarsomeres 1–3 is a clear synapomorphy for included species.</p></tp:treatment-sec><tp:treatment-sec sec-type="redescription" id="SECID0E64AI"><title>Redescription.</title><p><bold><italic>Habitus</italic>.</bold> Small sized beetles, <abbrev xmlns:xlink="http://www.w3.org/1999/xlink" xlink:title="body length" id="ABBRID0EK5AI" xlink:type="simple">BL</abbrev>: 4.45–6.75 mm and BW: 2.30–3.25 mm, rather ovate (Figs <xref ref-type="fig" rid="F9">41</xref>, <xref ref-type="fig" rid="F9">42</xref>), very convex body (lateral aspect). <bold><italic>Chaetotaxy</italic>.</bold> Labrum with six setae of nearly equal length, each in its own socket, lateral setae slightly larger than medial four. Clypeal setae present near apicolateral corners. Single supraorbital seta present over each eye. Anterior seta of stipes present, rather long. Ventral seta of antennomere 2 present, rather long, located in apical 1/2. Pair of long setae on apical margin of ligula. Penultimate labial palpomere glabrous. Mentum with two long, paramedial setae. Submentum with two long, posterolateral setae. Pronotum without setiferous punctures. Elytron without discal setiferous punctures; parascutellar seta present, puncture very large, foveate. Mesocoxa with posteromedial and lateral seta; mesotrochanter with seta. Hind femur without posterior setae. Abdominal ventrites 1–5 without ambulatory setae; last ventrite without or with two setae in male, with four setae in female (female of <italic><tp:taxon-name><tp:taxon-name-part taxon-name-part-type="genus" reg="Adelopomorpha">A.</tp:taxon-name-part> <tp:taxon-name-part taxon-name-part-type="species" reg="tethys">tethys</tp:taxon-name-part></tp:taxon-name></italic> and <italic><tp:taxon-name><tp:taxon-name-part taxon-name-part-type="genus" reg="Adelopomorpha">A.</tp:taxon-name-part> <tp:taxon-name-part taxon-name-part-type="species" reg="tuberculata">tuberculata</tp:taxon-name-part></tp:taxon-name></italic> unknown). Gonocoxite 2 with a long dorsomedial seta, and a lateromedial ensiform seta, shorter than the dorsomedial one. <bold><italic>Head</italic>.</bold> Labrum rectangular, flat, shorter than clypeus, with anterior margin straight or very shallowly emarginate, slightly concave. Antenna short, with last segment not reaching pronotal base and pubescence starting from antennomere 4. Mandible large, long, sharply curved at tip, with sides convex or nearly convex. Apical maxillary palpomere slightly pointed at apex, as long as or slightly longer than penultimate one; last labial palpomere swollen, blunt at apex, longer than penultimate one. Mentum tooth short, triangular, with apex pointed, without or with paramedial border. Gula smooth, somewhat convex. <bold><italic>Thorax</italic>.</bold> Disc moderately convex, with middle line fine, shallowly or well impressed, and ended well before apical and basal margins, without apical transverse impression, without laterobasal impressions. Anterior angles nearly flat, scarcely convex, anterior margin very shallowly concave, submarginal sulcus impressed along anterior margin near angles, lacking from ~ 1/2–2/3 of middle; basal margin, shallowly sinuate, without bead; lateral bead evident, complete, ended at posterior angles. Prosternum with median longitudinal sulcus distinct, with prosternal process elongate, broadly rounded at apex, bordered throughout. Mesosternum deeply concave, with or without medial tubercle (situated just posterior of mesosternal collar). <bold><italic>Elytra</italic>.</bold> Humeral submarginal carina absent. Disc convex; no elytral striae impressed, those marked by minute, hardly visible punctures, punctures slightly larger laterally; parascutellar striole absent. Elytral intervals flat; interval 9 transformed in marginal furrow; granulation in marginal furrow discontinuous, interrupted broadly at midlength or in second quarter. <bold><italic>Legs</italic>.</bold> Metacoxal basal sulcus short, ended at medial 1/3. Mesotibia dilated apically, male mesotibia not more dilated than female; submedial assemblage of mesotibial setae mostly of 2 or 3, rarely 4 setae. Male protarsomeres 1–3 not expanded, elongate, longer than wide, without adhesive setae beneath, each of protarsomeres 2–4 centrically attached to preceding protarsomere. Male basomesotarsus not modified, i.e., with setae small, thin, as in female. Mesotarsomeres 2–4 in both sexes with long and dense setae underneath. <bold><italic>Female genitalia</italic>.</bold> Gonocoxite 2 subtriangular. Spermatheca elongate; spermathecal gland with long atrium, connected near basal 1/3; common oviduct large, connected to bursa. <bold><italic>Male genitalia</italic>.</bold> Median lobe of aedeagus in lateral view more or less curved ventrally, tapering to apex; apical lamella (dorsal view) short, with both sides straight or convex, slightly oriented to right to nearly straight; ostium long, reaching basal bulb; basal bulb short, rounded dorsally.</p></tp:treatment-sec><tp:treatment-sec><!--Section generated to contain objects referenced in tp:taxon-treatment.--><fig id="F9" position="float" orientation="portrait"><object-id xmlns:xlink="http://www.w3.org/1999/xlink" content-type="doi" xlink:type="simple">10.3897/zookeys.1044.63775.figures41-42</object-id><object-id xmlns:xlink="http://www.w3.org/1999/xlink" content-type="arpha" xlink:type="simple">D10EB500-8B36-5E8B-A71D-B2B2FE1AA4F0</object-id><label>Figures 41, 42.</label><caption><p>Dorsal habitus of <bold>41</bold><italic><tp:taxon-name><tp:taxon-name-part taxon-name-part-type="genus" reg="Adelopomorpha">Adelopomorpha</tp:taxon-name-part> <tp:taxon-name-part taxon-name-part-type="species" reg="tuberculata">tuberculata</tp:taxon-name-part></tp:taxon-name></italic><bold>42</bold> holotype of <italic><tp:taxon-name><tp:taxon-name-part taxon-name-part-type="genus" reg="Adelopomorpha">A.</tp:taxon-name-part> <tp:taxon-name-part taxon-name-part-type="species" reg="glabra">glabra</tp:taxon-name-part></tp:taxon-name></italic> Heller, with labels. Images of <italic><tp:taxon-name><tp:taxon-name-part taxon-name-part-type="genus" reg="Adelopomorpha">A.</tp:taxon-name-part> <tp:taxon-name-part taxon-name-part-type="species" reg="glabra">glabra</tp:taxon-name-part></tp:taxon-name></italic> by O. Jäger, reproduced with permission from <named-content xmlns:xlink="http://www.w3.org/1999/xlink" content-type="dwc:institutional_code" xlink:type="simple">MTKD</named-content>.</p></caption><graphic xmlns:xlink="http://www.w3.org/1999/xlink" xlink:href="zookeys-1044-375-g009.jpg" position="float" orientation="portrait" xlink:type="simple" id="oo_554056.jpg"><uri content-type="original_file" xlink:type="simple">https://binary.pensoft.net/fig/554056</uri></graphic></fig></tp:treatment-sec></tp:taxon-treatment>
