# Supplementary material for: Phylogenetic systematics of the genera of Thryptocerina Jeannel, 1949 and new species from New Caledonia (Coleoptera, Carabidae, Oodini)
Source: Zookeys. 2021 Jun 16;1044:375–425. doi: 10.3897/zookeys.1044.63775 (PMC8222308; doi:10.3897/zookeys.1044.63775)
Supplement: XML Treatment for Adelopomorpha tethys [file zookeys.1044.63775-treatment10.xml]

<!DOCTYPE tp:taxon-treatment
  PUBLIC "-//TaxonX//DTD Taxonomic Treatment Publishing DTD v0 20100105//EN" "tax-treatment-NSO.dtd">
<tp:taxon-treatment xmlns:tp="http://www.plazi.org/taxpub"><tp:treatment-meta><kwd-group><label>Taxon classification</label><kwd><named-content xmlns:xlink="http://www.w3.org/1999/xlink" content-type="kingdom">Animalia</named-content></kwd><kwd><named-content xmlns:xlink="http://www.w3.org/1999/xlink" content-type="order">Coleoptera</named-content></kwd><kwd><named-content xmlns:xlink="http://www.w3.org/1999/xlink" content-type="family">Carabidae</named-content></kwd></kwd-group><mixed-citation publication-type="journal"><person-group><name><surname>Will</surname><given-names>Kipling</given-names></name><name><surname>Guéorguiev</surname><given-names>Borislav</given-names></name></person-group><article-title>Phylogenetic systematics of the genera of <tp:taxon-name><tp:taxon-name-part taxon-name-part-type="subtribe">Thryptocerina</tp:taxon-name-part></tp:taxon-name> Jeannel, 1949 and new species from New Caledonia (<tp:taxon-name><tp:taxon-name-part taxon-name-part-type="order">Coleoptera</tp:taxon-name-part></tp:taxon-name>, <tp:taxon-name><tp:taxon-name-part taxon-name-part-type="family">Carabidae</tp:taxon-name-part></tp:taxon-name>, <tp:taxon-name><tp:taxon-name-part taxon-name-part-type="tribe">Oodini</tp:taxon-name-part></tp:taxon-name>)</article-title><source>Zookeys</source><day>16</day><month>6</month><year>2021</year><volume>1044</volume><fpage>375</fpage><lpage>425</lpage><pub-id pub-id-type="doi">10.3897/zookeys.1044.63775</pub-id></mixed-citation></tp:treatment-meta><tp:nomenclature><tp:taxon-name><object-id xmlns:xlink="http://www.w3.org/1999/xlink" content-type="arpha" xlink:type="simple">F0F20848-6E53-5F98-AA2C-CD26AAD48868</object-id>
                <tp:taxon-name-part taxon-name-part-type="genus" reg="Adelopomorpha">Adelopomorpha</tp:taxon-name-part>
                <tp:taxon-name-part taxon-name-part-type="species" reg="tethys">tethys</tp:taxon-name-part>
                <object-id xmlns:xlink="http://www.w3.org/1999/xlink" content-type="zoobank" xlink:type="simple">http://zoobank.org/C4A275B5-DC5E-468D-84A4-23115734DF28</object-id>
              </tp:taxon-name><tp:taxon-status xmlns:xlink="http://www.w3.org/1999/xlink" xlink:type="simple">sp. nov.</tp:taxon-status><xref ref-type="fig" rid="F7">Figs 27</xref><xref ref-type="fig" rid="F8">, 37</xref><xref ref-type="fig" rid="F15">, 52</xref></tp:nomenclature><tp:treatment-sec sec-type="material" id="SECID0EPCBI"><title>Material examined.</title><p><bold><italic>Holotype</italic></bold>: New Caledonia • ♂; “NEW CALEDONIA Mandjélia, above Pouébo 11-13 May 1984, 6-750 m G. Monteith &amp; D. Cook” Holotype pinned, with genitalia in a separate microvial. Source collection <named-content xmlns:xlink="http://www.w3.org/1999/xlink" content-type="dwc:institutional_code" xlink:type="simple">QM</named-content>, deposited <named-content xmlns:xlink="http://www.w3.org/1999/xlink" content-type="dwc:institutional_code" xlink:type="simple">MNHN</named-content>. Type locality as given on label.</p></tp:treatment-sec><tp:treatment-sec sec-type="material" id="SECID0EEDBI"><title>Other material.</title><p>New Caledonia • ♂; “21°11'Sx166°01'E: Mt. Koghis, 500 m, 22 Nov 2000 G.B. Monteith. Pyrethrum trunks &amp; logs. 9931” [<named-content xmlns:xlink="http://www.w3.org/1999/xlink" content-type="dwc:institutional_code" xlink:type="simple">ZSM</named-content>].</p></tp:treatment-sec><tp:treatment-sec sec-type="diagnosis" id="SECID0EPDBI"><title>Diagnosis.</title><p>Similar to <italic><tp:taxon-name><tp:taxon-name-part taxon-name-part-type="genus" reg="Coptocarpus">C.</tp:taxon-name-part> <tp:taxon-name-part taxon-name-part-type="species" reg="microps">microps</tp:taxon-name-part></tp:taxon-name></italic> in size and the lack of impressed striae 1–5, but with much larger, prominent eyes and male having protarsomeres 1–3 not expanded. Both <italic><tp:taxon-name><tp:taxon-name-part taxon-name-part-type="genus" reg="Adelopomorpha">Adelopomorpha</tp:taxon-name-part> <tp:taxon-name-part taxon-name-part-type="species" reg="glabra">glabra</tp:taxon-name-part></tp:taxon-name></italic> and <italic><tp:taxon-name><tp:taxon-name-part taxon-name-part-type="genus" reg="Adelopomorpha">A.</tp:taxon-name-part> <tp:taxon-name-part taxon-name-part-type="species" reg="tuberculata">tuberculata</tp:taxon-name-part></tp:taxon-name></italic> also lack impressed striae, but are smaller, and in <italic><tp:taxon-name><tp:taxon-name-part taxon-name-part-type="genus" reg="Adelopomorpha">A.</tp:taxon-name-part> <tp:taxon-name-part taxon-name-part-type="species" reg="tethys">tethys</tp:taxon-name-part></tp:taxon-name></italic> the male has a pair of setae on ventrite 6 that is lacking in <italic><tp:taxon-name><tp:taxon-name-part taxon-name-part-type="genus" reg="Adelopomorpha">A.</tp:taxon-name-part> <tp:taxon-name-part taxon-name-part-type="species" reg="glabra">glabra</tp:taxon-name-part></tp:taxon-name></italic> and <italic><tp:taxon-name><tp:taxon-name-part taxon-name-part-type="genus" reg="Adelopomorpha">A.</tp:taxon-name-part> <tp:taxon-name-part taxon-name-part-type="species" reg="tuberculata">tuberculata</tp:taxon-name-part></tp:taxon-name></italic>. The aedeagus is also decisively different (Fig. <xref ref-type="fig" rid="F7">27</xref>), with a relatively short and slightly acute tip.</p></tp:treatment-sec><tp:treatment-sec sec-type="description" id="SECID0E2FBI"><title>Description</title><p><bold>(based on holotype)</bold>. <bold><italic>Habitus</italic>.</bold> Small sized, <abbrev xmlns:xlink="http://www.w3.org/1999/xlink" xlink:title="body length" id="ABBRID0EHGBI" xlink:type="simple">BL</abbrev>: 6.75 mm and BW: 3.25 mm. <bold><italic>Color and luster</italic>.</bold> Head dark reddish black; pronotum, elytra and ventral surface of body black, pronotum marginally diaphanous reddish black, extreme apical edge of ventrite 6 deep reddish black medially; legs deep reddish brown; antennae and palpi brown. Integument moderately dull, without spectral iridescence except ventrally. <bold><italic>Microsculpture and punctation</italic>.</bold> Dorsal surface of head, pronotum, and elytra with prominent isodiametric meshes; ventral surface with scarcely-visible sculpticells or sculpticells mostly not apparent. Head lacking macropunctation or wrinkles on vertex; head, pronotum and elytra with scattered micropunctation, only on elytra do micropunctures and sculpticells form some irregular rosettes (sensu <xref ref-type="bibr" rid="B39">Spence 1983</xref>); all abdominal ventrites very shallowly wrinkled to nearly smooth. <bold><italic>Head</italic>.</bold> Approximately 1/3 as wide as pronotum (Suppl. material <xref ref-type="supplementary-material" rid="S2">2</xref>: Table S1). Eye size moderate, eye somewhat protruded, <abbrev xmlns:xlink="http://www.w3.org/1999/xlink" xlink:title="width of head over eyes" id="ABBRID0E6GBI" xlink:type="simple">EyW</abbrev>/<abbrev xmlns:xlink="http://www.w3.org/1999/xlink" xlink:title="head width" id="ABBRID0EDHBI" xlink:type="simple">HW</abbrev>: 1.35. Frontoclypeal sutures not evident. Mentum without paramedial border. <bold><italic>Thorax</italic>.</bold> Pronotum 1 2/3 wider than long (<abbrev xmlns:xlink="http://www.w3.org/1999/xlink" xlink:title="pronotal width" id="ABBRID0ELHBI" xlink:type="simple">PW</abbrev>/<abbrev xmlns:xlink="http://www.w3.org/1999/xlink" xlink:title="pronotal length" id="ABBRID0EPHBI" xlink:type="simple">PL</abbrev>: 1.67), with sides evenly, very shallowly rounded from anterior angles to posterior ones; maximal width in posterior 1/5; width at apex 2 2/3 × less than at widest point (<abbrev xmlns:xlink="http://www.w3.org/1999/xlink" xlink:title="pronotal width" id="ABBRID0ETHBI" xlink:type="simple">PW</abbrev>/<abbrev xmlns:xlink="http://www.w3.org/1999/xlink" xlink:title="pronotal anterior width" id="ABBRID0EXHBI" xlink:type="simple">PA</abbrev>: 2.32). Posterior angles obtuse, broadly rounded. Mesosternum without medial tubercle. Metepisternum 1 1/3 × wider than long, with lateral margin slightly convex, coadunation with epipleuron along entire length. <bold><italic>Elytra</italic>.</bold> Broad, nearly as wide as long (<abbrev xmlns:xlink="http://www.w3.org/1999/xlink" xlink:title="elytral length" id="ABBRID0E6HBI" xlink:type="simple">EL</abbrev>/<abbrev xmlns:xlink="http://www.w3.org/1999/xlink" xlink:title="elytral width" id="ABBRID0EDIBI" xlink:type="simple">EW</abbrev>: 1.06). Basal margin distinct, forming small, rounded callosity at shoulder, ended medially at level of parascutellar punctures, joined to parascutellar puncture fovea by a short, shallow striole. Apical sinuation scarcely evident, very shallow. <bold><italic>Female genitalia</italic>.</bold> Female specimens unknown. <bold><italic>Male genitalia</italic>.</bold> Median lobe of aedeagus in lateral view long, almost straight (Fig. <xref ref-type="fig" rid="F8">37</xref>); lobe in dorsal view with apical lamella moderately long, rounded, triangular and slightly oriented to right (Fig. <xref ref-type="fig" rid="F7">27</xref>); sclerotized portion of endophallus visible in repose, with two sclerites.</p></tp:treatment-sec><tp:treatment-sec sec-type="etymology" id="SECID0EXIBI"><title>Etymology.</title><p>The specific epithet <italic><tp:taxon-name><tp:taxon-name-part taxon-name-part-type="genus" reg="Adelopomorpha"/><tp:taxon-name-part taxon-name-part-type="species" reg="tethys">tethys</tp:taxon-name-part></tp:taxon-name></italic> is treated as a noun in the genitive case and is from the mythological Greek Titan goddess Tethys, said to be the primal source of water to nourish Earth.</p></tp:treatment-sec><tp:treatment-sec sec-type="notes" id="SECID0EHJBI"><title>Notes.</title><p>The male specimen from Mt. Koghis (“Additional specimen examined” above) differs from the holotype in somewhat larger eyes (<abbrev xmlns:xlink="http://www.w3.org/1999/xlink" xlink:title="width of head over eyes" id="ABBRID0ENJBI" xlink:type="simple">EyW</abbrev>/<abbrev xmlns:xlink="http://www.w3.org/1999/xlink" xlink:title="head width" id="ABBRID0ERJBI" xlink:type="simple">HW</abbrev> &gt; 1.40), mentum with distinct paramedial border, pronotum with anterior submarginal sulcus present laterally each side and absent in medial 1/4, mesosternum with transversely elongate medial tubercle, and somewhat different structure of the median lobe of aedeagus in lateral view. Given the significant distance (~ 280 km) between the collecting localities and the several morphological differences between them, it is possible that the population from Mt. Koghis represents a separate species, and we exclude this specimen from being a paratype. However, given that these are slight and subtle differences in otherwise very similar looking individuals, it is also possible that this specimen is a conspecific variant. Additional specimens and further study are needed to settle this question.</p><fig id="F15" position="float" orientation="portrait"><object-id xmlns:xlink="http://www.w3.org/1999/xlink" content-type="doi" xlink:type="simple">10.3897/zookeys.1044.63775.figures52-53</object-id><object-id xmlns:xlink="http://www.w3.org/1999/xlink" content-type="arpha" xlink:type="simple">125AAE23-84A1-5206-8188-5401B782025D</object-id><label>Figures 52, 53.</label><caption><p>Maps of localities of New Caledonian <tp:taxon-name><tp:taxon-name-part taxon-name-part-type="tribe">Oodini</tp:taxon-name-part></tp:taxon-name>.</p></caption><graphic xmlns:xlink="http://www.w3.org/1999/xlink" xlink:href="zookeys-1044-375-g015.jpg" position="float" orientation="portrait" xlink:type="simple" id="oo_554062.jpg"><uri content-type="original_file" xlink:type="simple">https://binary.pensoft.net/fig/554062</uri></graphic></fig></tp:treatment-sec><tp:treatment-sec><!--Section generated to contain objects referenced in tp:taxon-treatment.--><fig id="F7" position="float" orientation="portrait"><object-id xmlns:xlink="http://www.w3.org/1999/xlink" content-type="doi" xlink:type="simple">10.3897/zookeys.1044.63775.figures22-31</object-id><object-id xmlns:xlink="http://www.w3.org/1999/xlink" content-type="arpha" xlink:type="simple">43036354-A6C8-5E42-B8F7-1C824CE14897</object-id><label>Figures 22–31.</label><caption><p>Aedeagus, dorsal view of <bold>22</bold><italic><tp:taxon-name><tp:taxon-name-part taxon-name-part-type="genus" reg="Coptocarpus">Coptocarpus</tp:taxon-name-part> <tp:taxon-name-part taxon-name-part-type="species" reg="microps">microps</tp:taxon-name-part></tp:taxon-name></italic> sp. nov. <bold>23</bold><italic><tp:taxon-name><tp:taxon-name-part taxon-name-part-type="genus" reg="Coptocarpus">C.</tp:taxon-name-part> <tp:taxon-name-part taxon-name-part-type="species" reg="erwini">erwini</tp:taxon-name-part></tp:taxon-name></italic> sp. nov. <bold>24</bold><italic><tp:taxon-name><tp:taxon-name-part taxon-name-part-type="genus" reg="Coptocarpus">C.</tp:taxon-name-part> <tp:taxon-name-part taxon-name-part-type="species" reg="cyllodinus">cyllodinus</tp:taxon-name-part></tp:taxon-name></italic> (Fauvel) <bold>25</bold><italic><tp:taxon-name><tp:taxon-name-part taxon-name-part-type="genus" reg="Coptocarpus">C.</tp:taxon-name-part> <tp:taxon-name-part taxon-name-part-type="species" reg="amieuensis">amieuensis</tp:taxon-name-part></tp:taxon-name></italic> sp. nov. <bold>26</bold><italic><tp:taxon-name><tp:taxon-name-part taxon-name-part-type="genus" reg="Coptocarpus">C.</tp:taxon-name-part> <tp:taxon-name-part taxon-name-part-type="species" reg="magnus">magnus</tp:taxon-name-part></tp:taxon-name></italic> sp. nov. <bold>27</bold><italic><tp:taxon-name><tp:taxon-name-part taxon-name-part-type="genus" reg="Adelopomorpha">Adelopomorpha</tp:taxon-name-part> <tp:taxon-name-part taxon-name-part-type="species" reg="tethys">tethys</tp:taxon-name-part></tp:taxon-name></italic> sp. nov. <bold>28</bold><italic><tp:taxon-name><tp:taxon-name-part taxon-name-part-type="genus" reg="Adelopomorpha">A.</tp:taxon-name-part> <tp:taxon-name-part taxon-name-part-type="species" reg="tuberculata">tuberculata</tp:taxon-name-part></tp:taxon-name></italic> sp. nov. <bold>29</bold><italic><tp:taxon-name><tp:taxon-name-part taxon-name-part-type="genus" reg="Adelopomorpha">A.</tp:taxon-name-part> <tp:taxon-name-part taxon-name-part-type="species" reg="glabra">glabra</tp:taxon-name-part></tp:taxon-name></italic> Heller <bold>30</bold><italic><tp:taxon-name><tp:taxon-name-part taxon-name-part-type="genus" reg="Adelopomorpha"/><tp:taxon-name-part taxon-name-part-type="species" reg="glabra">glabra</tp:taxon-name-part></tp:taxon-name></italic> group male from Mt. Koghis <bold>31</bold><italic><tp:taxon-name><tp:taxon-name-part taxon-name-part-type="genus" reg="Adelopomorpha"/><tp:taxon-name-part taxon-name-part-type="species" reg="glabra">glabra</tp:taxon-name-part></tp:taxon-name></italic> group male from Gelima.</p></caption><graphic xmlns:xlink="http://www.w3.org/1999/xlink" xlink:href="zookeys-1044-375-g007.jpg" position="float" orientation="portrait" xlink:type="simple" id="oo_554054.jpg"><uri content-type="original_file" xlink:type="simple">https://binary.pensoft.net/fig/554054</uri></graphic></fig><fig id="F8" position="float" orientation="portrait"><object-id xmlns:xlink="http://www.w3.org/1999/xlink" content-type="doi" xlink:type="simple">10.3897/zookeys.1044.63775.figures32-40</object-id><object-id xmlns:xlink="http://www.w3.org/1999/xlink" content-type="arpha" xlink:type="simple">EF2E1BE6-F998-5068-AFFA-81360017E93B</object-id><label>Figures 32–40.</label><caption><p>Aedeagus, left lateral view of <bold>32</bold><italic><tp:taxon-name><tp:taxon-name-part taxon-name-part-type="genus" reg="Coptocarpus">Coptocarpus</tp:taxon-name-part> <tp:taxon-name-part taxon-name-part-type="species" reg="microps">microps</tp:taxon-name-part></tp:taxon-name></italic> sp. nov. <bold>33</bold><italic><tp:taxon-name><tp:taxon-name-part taxon-name-part-type="genus" reg="Coptocarpus">C.</tp:taxon-name-part> <tp:taxon-name-part taxon-name-part-type="species" reg="erwini">erwini</tp:taxon-name-part></tp:taxon-name></italic> sp. nov. <bold>34</bold><italic><tp:taxon-name><tp:taxon-name-part taxon-name-part-type="genus" reg="Coptocarpus">C.</tp:taxon-name-part> <tp:taxon-name-part taxon-name-part-type="species" reg="cyllodinus">cyllodinus</tp:taxon-name-part></tp:taxon-name></italic> (Fauvel) <bold>35</bold><italic><tp:taxon-name><tp:taxon-name-part taxon-name-part-type="genus" reg="Coptocarpus">C.</tp:taxon-name-part> <tp:taxon-name-part taxon-name-part-type="species" reg="amieuensis">amieuensis</tp:taxon-name-part></tp:taxon-name></italic> sp. nov. <bold>36</bold><italic><tp:taxon-name><tp:taxon-name-part taxon-name-part-type="genus" reg="Coptocarpus">C.</tp:taxon-name-part> <tp:taxon-name-part taxon-name-part-type="species" reg="magnus">magnus</tp:taxon-name-part></tp:taxon-name></italic> sp. nov. <bold>37</bold><italic><tp:taxon-name><tp:taxon-name-part taxon-name-part-type="genus" reg="Adelopomorpha">Adelopomorpha</tp:taxon-name-part> <tp:taxon-name-part taxon-name-part-type="species" reg="tethys">tethys</tp:taxon-name-part></tp:taxon-name></italic> sp. nov. <bold>38</bold><italic><tp:taxon-name><tp:taxon-name-part taxon-name-part-type="genus" reg="Adelopomorpha">A.</tp:taxon-name-part> <tp:taxon-name-part taxon-name-part-type="species" reg="tuberculata">tuberculata</tp:taxon-name-part></tp:taxon-name></italic> sp. nov. <bold>39</bold><italic><tp:taxon-name><tp:taxon-name-part taxon-name-part-type="genus" reg="Adelopomorpha">A.</tp:taxon-name-part> <tp:taxon-name-part taxon-name-part-type="species" reg="glabra">glabra</tp:taxon-name-part></tp:taxon-name></italic> Heller <bold>40</bold> right lateral view of tip with arrow indicating the dorsal tooth of <italic><tp:taxon-name><tp:taxon-name-part taxon-name-part-type="genus" reg="Coptocarpus">C.</tp:taxon-name-part> <tp:taxon-name-part taxon-name-part-type="species" reg="magnus">magnus</tp:taxon-name-part></tp:taxon-name></italic>.</p></caption><graphic xmlns:xlink="http://www.w3.org/1999/xlink" xlink:href="zookeys-1044-375-g008.jpg" position="float" orientation="portrait" xlink:type="simple" id="oo_554055.jpg"><uri content-type="original_file" xlink:type="simple">https://binary.pensoft.net/fig/554055</uri></graphic></fig><supplementary-material xmlns:xlink="http://www.w3.org/1999/xlink" id="S2" position="float" orientation="portrait" xlink:type="simple"><object-id content-type="doi" xlink:type="simple">10.3897/zookeys.1044.63775.suppl2</object-id><object-id content-type="arpha" xlink:type="simple">D8C365D7-ADFB-5578-A114-69BEB1CB349D</object-id><label>Supplementary material 2</label><caption><p>Table S1. Measurements and ratios</p></caption><statement content-type="dataType"><label>Data type</label><p>Morphology specimen measurements</p></statement><statement content-type="notes"><label>Explanation note</label><p>Excel file of raw and converted measurements for all specimens.</p></statement><media xlink:href="zookeys-1044-375-s002.xlsx" mimetype="application" mime-subtype="vnd.openxmlformats-officedocument.spreadsheetml.sheet" position="float" orientation="portrait" xlink:type="simple" id="oo_554064.xlsx"><uri content-type="original_file" xlink:type="simple">https://binary.pensoft.net/file/554064</uri></media><permissions><license xlink:type="simple"><license-p>This dataset is made available under the Open Database License (http://opendatacommons.org/licenses/odbl/1.0/). The Open Database License (ODbL) is a license agreement intended to allow users to freely share, modify, and use this Dataset while maintaining this same freedom for others, provided that the original source and author(s) are credited.</license-p></license></permissions><attrib specific-use="authors">Kipling Will, Borislav Guéorguiev</attrib></supplementary-material></tp:treatment-sec><ref-list><ref id="B39"><mixed-citation xmlns:xlink="http://www.w3.org/1999/xlink" xlink:type="simple"><person-group><name name-style="western"><surname>Spence</surname><given-names>JR</given-names></name></person-group> (<year>1983</year>) <article-title>Taxonomic status, relationships, and biogeography of <italic><tp:taxon-name><tp:taxon-name-part taxon-name-part-type="genus">Anatrichis</tp:taxon-name-part></tp:taxon-name></italic> LeConte and <italic><tp:taxon-name><tp:taxon-name-part taxon-name-part-type="genus">Oodinus</tp:taxon-name-part></tp:taxon-name></italic> Motschulsky (<tp:taxon-name><tp:taxon-name-part taxon-name-part-type="family">Carabidae</tp:taxon-name-part></tp:taxon-name>: <tp:taxon-name><tp:taxon-name-part taxon-name-part-type="tribe">Oodini</tp:taxon-name-part></tp:taxon-name>).</article-title><source>The Coleopterists’ Bulletin</source><volume>36</volume>(<issue>4</issue>): <fpage>567</fpage>–<lpage>580</lpage>. <ext-link xlink:type="simple" ext-link-type="uri" xlink:href="https://www.jstor.org/stable/4007993">https://www.jstor.org/stable/4007993</ext-link></mixed-citation></ref></ref-list></tp:taxon-treatment>
