# Supplementary material for: Phylogenetic systematics of the genera of Thryptocerina Jeannel, 1949 and new species from New Caledonia (Coleoptera, Carabidae, Oodini)
Source: Zookeys. 2021 Jun 16;1044:375–425. doi: 10.3897/zookeys.1044.63775 (PMC8222308; doi:10.3897/zookeys.1044.63775)
Supplement: Supplementary material 1 — Thryptocerine morphology matrix with trees [file zookeys-1044-375-s001.nex]

#NEXUS
[written Fri Jan 29 11:40:55 PST 2021 by Mesquite  version 3.61 (build 927) at JSN0PN2/192.168.1.68]

BEGIN TAXA;
	TITLE Taxa;
	DIMENSIONS NTAX=24;
	TAXLABELS
		Simous_annamita Holcocoleus_spp Evolenes_exarata Lobatodes_decellei Orthocerodus_parallelus Thryptocerus_agaboides Hoplolenus_spp Adelopomorpha_glabra Adelopomorpha_tethys Adelopomorpha_tuberculata Coptocarpus_amieuensis glabra_group_males glabra_group_type_1_females glabra_group_type_2_females Coptocarpus_cf_chaudoiri Coptocarpus_cyllodinus Coptocarpus_erwini Coptocarpus_grossus Coptocarpus_lescheni Coptocarpus_magnus Coptocarpus_microps Coptocarpus_philipi Coptocarpus_sp_group_6 Coptocarpus_thoracicus 
	;

END;


BEGIN CHARACTERS;
	TITLE  Character_Matrix;
	DIMENSIONS  NCHAR=36;
	FORMAT DATATYPE = STANDARD RESPECTCASE GAP = - MISSING = ? SYMBOLS = "  0 1 2 3 4 5 6 7";
	CHARSTATELABELS 
		1 Labral_setae_number /  six four,
		2 Labral_setae_position /  evenly_distributed_across_width with_a_central_grouping_of_setae,
		3 Labral_setae_arrangement /  each_in_a_separate_depression medial_two_lying_in_a_common_depression medial_four_lying_in_a_common_depression,
		4 Clypeal_setae /  absent with_one_present_each_side,
		5 Supraocular_setae /  absent with_one_present_each_side,
		6 Penultimate_labial_palpomere_setation /  'setose, with one or two setae' asetose,
		7 Elytral_microsculpture /  isodiametric slightly_transverse,
		8 Elytral_striae /  all_impressed '1-5 partly impressed, 6-7 entirely impressed' none_impressed,
		9 Humeral_submarginal_carina /  absent present,
		10 Granulation_in_elytral_marginal_furrow /  continuous discontinuous,
		11 Parascutellar_punctures /  present absent,
		12 Elytral_anterior_discal_punctures /  present absent,
		13 Elytral_posterior_discal_punctures /  present absent,
		14 Prosternal_process_shape /  rounded rhomboid elongate,
		15 Mesosternal_medial_tubercles /  none one two,
		16 'Male protarsomeres 1-3 dimorphism ' /  two_or_more_expanded none_expanded,
		17 Male_protarsomere_1_shape /  'transverse, wider than long' subelongate 'elongate, longer than wide',
		18 'Male protarsomeres 3-4 attachement toward protarsomere 2-3' /  subcentrically eccentrically_,
		19 Protarsomere_1_adhesive_setae /  present_overall_ 'present on apical 1/2-2/3 ' 'present on apical 1/3-1/4 ' absent,
		20 Protarsomere_2_adhesive_setae /  present absent,
		21 Protarsomere_3_adhesive_setae /  present absent,
		22 Male_basomesotarsus_ventral_side /  'with setae small, thin (as in female)' 'with a series of stout, tooth-like setae',
		23 'Ventral setation on female mesotarsomeres 3-4' /  short_and_sparse long_and_dense,
		24 'Ventrites 4-5 ambulatory setae' /  present absent,
		25 Ventrite_6_punctures_in_males /  two none,
		26 Median_lobe_apical_lamella_shape /  straight_or_nearly_so slightly_curved_to_right significantly_curved_to_right,
		27 'Sides of apical lamella (blade) of median lobe (dorsal view)' /  straight_or_convex_in_both_sides concave_in_one_or_both_sides,
		28 'Basal bulb of median lobe (dorsal view)' /  rounded_dorsally forming_edge_on_dorsal_side,
		29 Median_lobe_lamella_length /  short long,
		30 Gonocoxite_2_shape /  subtriangular elongate falcate,
		31 Dorsomedial_ensiform_seta_of_gcx2 /  present absent,
		32 'Lateromedial ensiform seta/e of gcx2' /  present absent,
		33 Spermatheca /  'elongte, undifferentiated ' 'elongate, differentiated seminal canal and receptaculum ' 'short, sessile receptaculum ',
		34 Spermatheca_diameter /  narrow broad,
		35 Spermatheca_form /  coiled_or_twisted straight_or_nearly_straight,
		36 Spermathecal_gland_attachment_on_seminal_canal /  in_apical_half in_basal_half on_bursa_or_common_oviduct_ ; 
	MATRIX
	Simous_annamita              010111000000010000000010001100011000
	Holcocoleus_spp              000111(0 1)00010010010001000000000001110
	Evolenes_exarata             000110100011110021200000000?01000001
	Lobatodes_decellei           000110000100020001100101001002001111
	Orthocerodus_parallelus      1111110201011200011001-100101-------
	Thryptocerus_agaboides       012111020101110-------01-----20121?2
	Hoplolenus_spp               0120110000011200012001010010121121?2
	Adelopomorpha_glabra         000111120101121120311011110?00000001
	Adelopomorpha_tethys         00011102010112(0 1)1203110-101000-------
	Adelopomorpha_tuberculata    0001111201011211203110-111000-------
	Coptocarpus_amieuensis       000101011101112001200?-102101-------
	glabra_group_males           0001111201011211203110-111000-------
	glabra_group_type_1_females  000111120101121-------11-----0000111
	glabra_group_type_2_females  000111120101121-------11-----0001101
	Coptocarpus_cf_chaudoiri     000111000100000001200101021112101101
	Coptocarpus_cyllodinus       000001011101110011200111021110010001
	Coptocarpus_erwini           000001000100021001200110021111010000
	Coptocarpus_grossus          000111000100020021200011021012111101
	Coptocarpus_lescheni         111001(0 1)01001002-------11-----001?-??
	Coptocarpus_magnus           000101001101112001200111021111011001
	Coptocarpus_microps          000111(0 1)201011210012001-102101-------
	Coptocarpus_philipi          010011(0 1)001011200?1200111001?0001????
	Coptocarpus_sp_group_6       010111000001120021201011000000010001
	Coptocarpus_thoracicus       000111000100120001200111021012001101

;

END;
BEGIN LABELS;
	CHARGROUPLABEL Male COLOR = (RGB 0.63529412 0.63529412 1) ;
	CHARGROUPLABEL Female COLOR = (RGB 1 1 0.66666667) ;
	CHARGROUPLABEL not_used COLOR = (RGB 1 0.03529412 0.03529412) ;
	CHARGROUPLABEL Head COLOR = (RGB 1 1 0.86666667) ;
	CHARGROUPLABEL Elytra COLOR = (RGB 0.90196078 1 0.83529412) ;
	CHARGROUPLABEL Thorax COLOR = (RGB 0.76862745 1 1) ;
	CHARGROUPLABEL Legs COLOR = (RGB 0.8 0.8 1) ;
	CHARGROUPLABEL Abdomen COLOR = (RGB 0.94509804 0.86666667 1) ;


END;

BEGIN SETS;
	CHARPARTITION * UNTITLED  =  Head :  1- 6, Elytra :  7- 13, Thorax :  14- 15, Legs :  16- 23, Abdomen :  24- 25, Male :  26- 29, Female :  30- 36;

END;

BEGIN ASSUMPTIONS;
	TYPESET * UNTITLED   =  unord:  1- 36;

	EXSET * UNTITLED  = ;

END;

BEGIN MESQUITECHARMODELS;
	ProbModelSet * UNTITLED   =  'Mk1 (est.)':  1- 36;
END;

BEGIN TREES[!'tree(s) from TNT, for data in data.ss'];
	Title TNT_IENUM_trees;
	ID 01772cb1b7c73;
	LINK Taxa = Taxa;
	TRANSLATE
[0] 		1 Simous_annamita,
[1] 		2 Holcocoleus_spp,
[2] 		3 Evolenes_exarata,
[3] 		4 Lobatodes_decellei,
[4] 		5 Orthocerodus_parallelus,
[5] 		6 Thryptocerus_agaboides,
[6] 		7 Hoplolenus_spp,
[7] 		8 Adelopomorpha_glabra,
[8] 		9 Adelopomorpha_tethys,
[9] 		10 Adelopomorpha_tuberculata,
[10] 		11 Coptocarpus_amieuensis,
[11] 		12 glabra_group_males,
[12] 		13 glabra_group_type_1_females,
[13] 		14 glabra_group_type_2_females,
[14] 		15 Coptocarpus_cf_chaudoiri,
[15] 		16 Coptocarpus_cyllodinus,
[16] 		17 Coptocarpus_erwini,
[17] 		18 Coptocarpus_grossus,
[18] 		19 Coptocarpus_lescheni,
[19] 		20 Coptocarpus_magnus,
[20] 		21 Coptocarpus_microps,
[21] 		22 Coptocarpus_philipi,
[22] 		23 Coptocarpus_sp_group_6,
[23] 		24 Coptocarpus_thoracicus;
	TREE Imported_tree_1 = (1,(2,(3,((23,(22,((7,(6,5)),((24,(18,(4,15))),(21,(17,(11,(20,(16,19))))))))),(9,((10,(8,12)),(13,14)))))));
	TREE Imported_tree_2 = (1,(2,(3,((23,(22,((7,(6,5)),((24,(18,(4,15))),(21,(17,(11,(20,(16,19))))))))),(9,((8,12),(14,(10,13))))))));
	TREE Imported_tree_3 = (1,(2,(3,((23,(22,((7,(6,5)),((24,(18,(4,15))),(21,(17,(11,(20,(16,19))))))))),(9,((8,12),(10,(13,14))))))));
	TREE Imported_tree_4 = (1,(2,(3,((23,(22,((7,(6,5)),((24,(18,(4,15))),(21,(17,(11,(20,(16,19))))))))),(9,(10,(8,(14,(12,13)))))))));
	TREE Imported_tree_5 = (1,(2,(3,((23,(22,((7,(6,5)),((24,(18,(4,15))),(21,(17,(20,(19,(16,11))))))))),(9,((10,(8,12)),(13,14)))))));
	TREE Imported_tree_6 = (1,(2,(3,((23,(22,((7,(6,5)),((24,(18,(4,15))),(21,(17,(20,(19,(16,11))))))))),(9,((8,12),(14,(10,13))))))));
	TREE Imported_tree_7 = (1,(2,(3,((23,(22,((7,(6,5)),((24,(18,(4,15))),(21,(17,(20,(19,(16,11))))))))),(9,((8,12),(10,(13,14))))))));
	TREE Imported_tree_8 = (1,(2,(3,((23,(22,((7,(6,5)),((24,(18,(4,15))),(21,(17,(20,(19,(16,11))))))))),(9,(10,(8,(14,(12,13)))))))));
	TREE Imported_tree_9 = (1,(2,(3,((23,(22,((7,(6,5)),((18,(24,(4,15))),(21,(17,(11,(20,(16,19))))))))),(9,((10,(8,12)),(13,14)))))));
	TREE Imported_tree_10 = (1,(2,(3,((23,(22,((7,(6,5)),((18,(24,(4,15))),(21,(17,(11,(20,(16,19))))))))),(9,((8,12),(14,(10,13))))))));
	TREE Imported_tree_11 = (1,(2,(3,((23,(22,((7,(6,5)),((18,(24,(4,15))),(21,(17,(11,(20,(16,19))))))))),(9,((8,12),(10,(13,14))))))));
	TREE Imported_tree_12 = (1,(2,(3,((23,(22,((7,(6,5)),((18,(24,(4,15))),(21,(17,(11,(20,(16,19))))))))),(9,(10,(8,(14,(12,13)))))))));
	TREE Imported_tree_13 = (1,(2,(3,((23,(22,((7,(6,5)),((18,(24,(4,15))),(21,(17,(20,(19,(16,11))))))))),(9,((10,(8,12)),(13,14)))))));
	TREE Imported_tree_14 = (1,(2,(3,((23,(22,((7,(6,5)),((18,(24,(4,15))),(21,(17,(20,(19,(16,11))))))))),(9,((8,12),(14,(10,13))))))));
	TREE Imported_tree_15 = (1,(2,(3,((23,(22,((7,(6,5)),((18,(24,(4,15))),(21,(17,(20,(19,(16,11))))))))),(9,((8,12),(10,(13,14))))))));
	TREE Imported_tree_16 = (1,(2,(3,((23,(22,((7,(6,5)),((18,(24,(4,15))),(21,(17,(20,(19,(16,11))))))))),(9,(10,(8,(14,(12,13)))))))));
	TREE Imported_tree_17 = (1,(2,(3,((23,(22,((7,(6,5)),((24,(4,(18,15))),(21,(17,(11,(20,(16,19))))))))),(9,((10,(8,12)),(13,14)))))));
	TREE Imported_tree_18 = (1,(2,(3,((23,(22,((7,(6,5)),((24,(4,(18,15))),(21,(17,(11,(20,(16,19))))))))),(9,((8,12),(14,(10,13))))))));
	TREE Imported_tree_19 = (1,(2,(3,((23,(22,((7,(6,5)),((24,(4,(18,15))),(21,(17,(11,(20,(16,19))))))))),(9,((8,12),(10,(13,14))))))));
	TREE Imported_tree_20 = (1,(2,(3,((23,(22,((7,(6,5)),((24,(4,(18,15))),(21,(17,(11,(20,(16,19))))))))),(9,(10,(8,(14,(12,13)))))))));
	TREE Imported_tree_21 = (1,(2,(3,((23,(22,((7,(6,5)),((24,(4,(18,15))),(21,(17,(20,(19,(16,11))))))))),(9,((10,(8,12)),(13,14)))))));
	TREE Imported_tree_22 = (1,(2,(3,((23,(22,((7,(6,5)),((24,(4,(18,15))),(21,(17,(20,(19,(16,11))))))))),(9,((8,12),(14,(10,13))))))));
	TREE Imported_tree_23 = (1,(2,(3,((23,(22,((7,(6,5)),((24,(4,(18,15))),(21,(17,(20,(19,(16,11))))))))),(9,((8,12),(10,(13,14))))))));
	TREE Imported_tree_24 = (1,(2,(3,((23,(22,((7,(6,5)),((24,(4,(18,15))),(21,(17,(20,(19,(16,11))))))))),(9,(10,(8,(14,(12,13)))))))));
	TREE Imported_tree_25 = (1,(2,(3,((23,(22,((7,(6,5)),((24,(18,(4,15))),(21,(17,(11,(20,(16,19))))))))),(9,(8,(14,(13,(10,12)))))))));
	TREE Imported_tree_26 = (1,(2,(3,((23,(22,((7,(6,5)),((24,(18,(4,15))),(21,(17,(20,(19,(16,11))))))))),(9,(8,(14,(13,(10,12)))))))));
	TREE Imported_tree_27 = (1,(2,(3,((23,(22,((7,(6,5)),((18,(24,(4,15))),(21,(17,(11,(20,(16,19))))))))),(9,(8,(14,(13,(10,12)))))))));
	TREE Imported_tree_28 = (1,(2,(3,((23,(22,((7,(6,5)),((18,(24,(4,15))),(21,(17,(20,(19,(16,11))))))))),(9,(8,(14,(13,(10,12)))))))));
	TREE Imported_tree_29 = (1,(2,(3,((23,(22,((7,(6,5)),((24,(4,(18,15))),(21,(17,(11,(20,(16,19))))))))),(9,(8,(14,(13,(10,12)))))))));
	TREE Imported_tree_30 = (1,(2,(3,((23,(22,((7,(6,5)),((24,(4,(18,15))),(21,(17,(20,(19,(16,11))))))))),(9,(8,(14,(13,(10,12)))))))));

END;


BEGIN TREES[!'Parameters: Strict Consensus of trees from Stored Trees'];
	Title Consensus_Tree;
	ID 01772cb274e75;
	LINK Taxa = Taxa;
	TRANSLATE
[0] 		1 Simous_annamita,
[1] 		2 Holcocoleus_spp,
[2] 		3 Evolenes_exarata,
[3] 		4 Lobatodes_decellei,
[4] 		5 Orthocerodus_parallelus,
[5] 		6 Thryptocerus_agaboides,
[6] 		7 Hoplolenus_spp,
[7] 		8 Adelopomorpha_glabra,
[8] 		9 Adelopomorpha_tethys,
[9] 		10 Adelopomorpha_tuberculata,
[10] 		11 Coptocarpus_amieuensis,
[11] 		12 glabra_group_males,
[12] 		13 glabra_group_type_1_females,
[13] 		14 glabra_group_type_2_females,
[14] 		15 Coptocarpus_cf_chaudoiri,
[15] 		16 Coptocarpus_cyllodinus,
[16] 		17 Coptocarpus_erwini,
[17] 		18 Coptocarpus_grossus,
[18] 		19 Coptocarpus_lescheni,
[19] 		20 Coptocarpus_magnus,
[20] 		21 Coptocarpus_microps,
[21] 		22 Coptocarpus_philipi,
[22] 		23 Coptocarpus_sp_group_6,
[23] 		24 Coptocarpus_thoracicus;
	TREE 'Strict Consensus of 30 trees from Trees stored in block "TNT IENUM trees"' = (1,(2,(3,((9,(8,10,12,13,14)),(23,(22,((7,(6,5)),((4,18,15,24),(21,(17,(16,19,11,20)))))))))));

END;


BEGIN TREES[!'Trees acquired from TNT using Mesquite''s Zephyr package. ^nTNT run on local computer ^nAnalysis started Fri Jan 22 16:44:29 PST 2021^nResults stored in folder: C:\Users\Loxandrus\Desktop\Projects\Oodines\TNT-2021.01.22-Run.3\^n^nMatrix: Character Matrix^nSearch details: ^n   Search for most-parsimonious trees^n^n   Number of trees found: 30^n'];
	Title TNT__Heuristic_search_Trees;
	ID 01772cb2e2f17;
	LINK Taxa = Taxa;
	TRANSLATE
[0] 		1 Simous_annamita,
[1] 		2 Holcocoleus_spp,
[2] 		3 Evolenes_exarata,
[3] 		4 Lobatodes_decellei,
[4] 		5 Orthocerodus_parallelus,
[5] 		6 Thryptocerus_agaboides,
[6] 		7 Hoplolenus_spp,
[7] 		8 Adelopomorpha_glabra,
[8] 		9 Adelopomorpha_tethys,
[9] 		10 Adelopomorpha_tuberculata,
[10] 		11 Coptocarpus_amieuensis,
[11] 		12 glabra_group_males,
[12] 		13 glabra_group_type_1_females,
[13] 		14 glabra_group_type_2_females,
[14] 		15 Coptocarpus_cf_chaudoiri,
[15] 		16 Coptocarpus_cyllodinus,
[16] 		17 Coptocarpus_erwini,
[17] 		18 Coptocarpus_grossus,
[18] 		19 Coptocarpus_lescheni,
[19] 		20 Coptocarpus_magnus,
[20] 		21 Coptocarpus_microps,
[21] 		22 Coptocarpus_philipi,
[22] 		23 Coptocarpus_sp_group_6,
[23] 		24 Coptocarpus_thoracicus;
	TREE TNTTree = (1,(2,(3,((23,(22,((7,(6,5)),((24,(18,(4,15))),(21,(17,((16,19),(11,20)))))))),(9,(8,(12,(10,(13,14)))))))));
	TREE TNTTree2 = (1,(2,(3,((23,(22,((7,(6,5)),((24,(4,(18,15))),(21,(17,(11,(20,(16,19))))))))),(9,(12,(8,(10,(13,14)))))))));
	TREE TNTTree3 = (1,(2,(3,((23,(22,((7,(6,5)),((24,(18,(4,15))),(21,(17,(20,(11,(16,19))))))))),(9,(10,(12,(8,(13,14)))))))));
	TREE TNTTree4 = (1,(2,(3,((23,(22,((7,(6,5)),((18,(24,(4,15))),(21,(17,(20,(19,(16,11))))))))),(9,(8,(14,(12,(10,13)))))))));
	TREE TNTTree5 = (1,(2,(3,((23,(22,((7,(6,5)),((18,(24,(4,15))),(21,(17,((16,19),(11,20)))))))),(9,(10,(8,(12,(13,14)))))))));
	TREE TNTTree6 = (1,(2,(3,((23,(22,((7,(6,5)),((18,(24,(4,15))),(21,(17,(11,(20,(16,19))))))))),(9,((8,12),(13,(10,14))))))));
	TREE TNTTree7 = (1,(2,(3,((23,(22,((7,(6,5)),((24,(4,(18,15))),(21,(17,(20,(19,(16,11))))))))),(9,(12,(8,(13,(10,14)))))))));
	TREE TNTTree8 = (1,(2,(3,((23,(22,((7,(6,5)),((18,(24,(4,15))),(21,(17,(11,(20,(16,19))))))))),(9,(12,((8,10),(13,14))))))));
	TREE TNTTree9 = (1,(2,(3,((23,(22,((7,(6,5)),((24,(18,(4,15))),(21,(17,(20,(19,(16,11))))))))),(9,(12,(8,(13,(10,14)))))))));
	TREE TNTTree10 = (1,(2,(3,((23,(22,((7,(6,5)),((24,(18,(4,15))),(21,(17,(20,(19,(16,11))))))))),(9,(12,(8,(10,(13,14)))))))));
	TREE TNTTree11 = (1,(2,(3,((23,(22,((7,(6,5)),((24,(4,(18,15))),(21,(17,((16,19),(11,20)))))))),(9,(12,((8,10),(13,14))))))));
	TREE TNTTree12 = (1,(2,(3,((23,(22,((7,(6,5)),((24,(4,(18,15))),(21,(17,(20,(11,(16,19))))))))),(9,(8,(13,(14,(10,12)))))))));
	TREE TNTTree13 = (1,(2,(3,((23,(22,((7,(6,5)),((24,(18,(4,15))),(21,(17,(20,(19,(16,11))))))))),(9,(8,(14,(13,(10,12)))))))));
	TREE TNTTree14 = (1,(2,(3,((23,(22,((7,(6,5)),((24,(18,(4,15))),(21,(17,((16,19),(11,20)))))))),(9,(8,(14,(12,(10,13)))))))));
	TREE TNTTree15 = (1,(2,(3,((23,(22,((7,(6,5)),((24,(4,(18,15))),(21,(17,((16,19),(11,20)))))))),(9,((8,12),(14,(10,13))))))));
	TREE TNTTree16 = (1,(2,(3,((23,(22,((7,(6,5)),((24,(18,(4,15))),(21,(17,(20,(11,(16,19))))))))),(9,((8,10),(13,(12,14))))))));
	TREE TNTTree17 = (1,(2,(3,((23,(22,((7,(6,5)),((24,(18,(4,15))),(21,(17,(20,(19,(16,11))))))))),(9,((8,10),(14,(12,13))))))));
	TREE TNTTree18 = (1,(2,(3,((23,(22,((7,(6,5)),((24,(4,(18,15))),(21,(17,(20,(19,(16,11))))))))),(9,(8,(13,(12,(10,14)))))))));
	TREE TNTTree19 = (1,(2,(3,((23,(22,((7,(6,5)),((24,(4,(18,15))),(21,(17,(20,(19,(16,11))))))))),(9,(8,(12,(14,(10,13)))))))));
	TREE TNTTree20 = (1,(2,(3,((23,(22,((7,(6,5)),((24,(4,(18,15))),(21,(17,(20,(19,(16,11))))))))),(9,((12,(8,10)),(13,14)))))));
	TREE TNTTree21 = (1,(2,(3,((23,(22,((7,(6,5)),((18,(24,(4,15))),(21,(17,(11,(20,(16,19))))))))),(9,(8,(14,(12,(10,13)))))))));
	TREE TNTTree22 = (1,(2,(3,((23,(22,((7,(6,5)),((24,(4,(18,15))),(21,(17,((16,19),(11,20)))))))),(9,(10,(8,(14,(12,13)))))))));
	TREE TNTTree23 = (1,(2,(3,((23,(22,((7,(6,5)),((24,(18,(4,15))),(21,(17,(20,(19,(16,11))))))))),(9,((10,(8,12)),(13,14)))))));
	TREE TNTTree24 = (1,(2,(3,((23,(22,((7,(6,5)),((18,(24,(4,15))),(21,(17,(20,(19,(16,11))))))))),(9,(12,((8,10),(13,14))))))));
	TREE TNTTree25 = (1,(2,(3,((23,(22,((7,(6,5)),((24,(18,(4,15))),(21,(17,((16,19),(11,20)))))))),(9,((8,12),(13,(10,14))))))));
	TREE TNTTree26 = (1,(2,(3,((23,(22,((7,(6,5)),((18,(24,(4,15))),(21,(17,(20,(19,(16,11))))))))),(9,(10,(8,(14,(12,13)))))))));
	TREE TNTTree27 = (1,(2,(3,((23,(22,((7,(6,5)),((18,(24,(4,15))),(21,(17,(20,(19,(16,11))))))))),(9,(8,(10,(14,(12,13)))))))));
	TREE TNTTree28 = (1,(2,(3,((23,(22,((7,(6,5)),((18,(24,(4,15))),(21,(17,(20,(19,(16,11))))))))),(9,(12,(8,(14,(10,13)))))))));
	TREE TNTTree29 = (1,(2,(3,((23,(22,((7,(6,5)),((18,(24,(4,15))),(21,(17,((16,19),(11,20)))))))),(9,((8,10),(13,(12,14))))))));
	TREE TNTTree30 = (1,(2,(3,((23,(22,((7,(6,5)),((24,(4,(18,15))),(21,(17,(20,(19,(16,11))))))))),(9,((8,10),(14,(12,13))))))));

END;


BEGIN NOTES;

	ALTTAXNAMES * UNTITLED  =  Simous_annamita_mf_ Holcocoleus_spp_mf Evolenes_exarata_m_f_ex_lit_ Lobatodes_decellei_mf_ Orthocerodus_parallelus_m Thryptocerus_agaboides_f Hoplolenus_spp_mf glabrus_Panie_mf sp_nov_6_10_m sp_nov_7_m sp_nov_2_m sp_8_9_glabrus_complex_males glabrus_complex_1_females glabrus_complex_2_females Coptocarpus_cf_chaudoiri cyllodinus_mf sp_nov_4_mf Coptocarpus_grossus_mf sp_nov_1_f sp_nov_3_mf sp_nov_5_m Coptocarpus_philipi_f_m_ex_lit Coptocarpus_sp_group_6 Coptocarpus_thoracicus_mf;

	AN C = 11  A = 0 DC = 2020.12.27.7.52.48 DM = 2020.12.27.7.52.48 ID = 0176a4e6f5b41 I = _ TF = (CM ) ;

END;

Begin MESQUITE;
		MESQUITESCRIPTVERSION 2;
		TITLE AUTO;
		tell ProjectCoordinator;
		timeSaved 1611949255314;
		getEmployee #mesquite.minimal.ManageTaxa.ManageTaxa;
		tell It;
			setID 0 5995749192177418287;
			tell It;
				setDefaultOrder  23 5 21 2 4 3 1 18 17 20 13 19 25 26 8 11 15 7 12 14 16 6 10 9;
				attachments ;
			endTell;
		endTell;
		getEmployee #mesquite.charMatrices.ManageCharacters.ManageCharacters;
		tell It;
			setID 0 6213996472787490760;
			tell It;
				setDefaultOrder  35 36 37 2 3 29 30 7 8 57 9 38 39 31 47 12 13 32 40 41 42 15 16 17 18 54 20 33 53 22 23 24 43 44 45 34;
				attachments ;
			endTell;
			mqVersion 361;
			checksumv 0 3 634004308 null  getNumChars 36 numChars 36 getNumTaxa 24 numTaxa 24   short true   bits 15   states 15   sumSquaresStatesOnly 2956.0 sumSquares 2956.0 longCompressibleToShort false usingShortMatrix true   NumFiles 1 NumMatrices 1;
			mqVersion;
		endTell;
		getWindow;
		tell It;
			suppress;
			setResourcesState false false 135;
			setPopoutState 300;
			setExplanationSize 0;
			setAnnotationSize 0;
			setFontIncAnnot 0;
			setFontIncExp 0;
			setSize 1366 649;
			setLocation -8 -8;
			setFont SanSerif;
			setFontSize 10;
			getToolPalette;
			tell It;
			endTell;
			desuppress;
		endTell;
		getEmployee  #mesquite.minimal.ManageTaxa.ManageTaxa;
		tell It;
			showTaxa #5995749192177418287 #mesquite.lists.TaxonList.TaxonList;
			tell It;
				setTaxa #5995749192177418287;
				getWindow;
				tell It;
					useTargetValue off;
					setTargetValue ;
					newAssistant  #mesquite.lists.TaxonListCurrPartition.TaxonListCurrPartition;
					newAssistant  #mesquite.lists.TaxonListArchivedName.TaxonListArchivedName;
					getTable;
					tell It;
						rowNamesWidth 223;
					endTell;
					setExplanationSize 30;
					setAnnotationSize 20;
					setFontIncAnnot 0;
					setFontIncExp 0;
					setSize 1231 577;
					setLocation -8 -8;
					setFont SanSerif;
					setFontSize 10;
					getToolPalette;
					tell It;
						setTool mesquite.lists.TaxonList.TaxonListWindow.ibeam;
					endTell;
				endTell;
				showWindow;
				getEmployee #mesquite.lists.ColorTaxon.ColorTaxon;
				tell It;
					setColor Red;
					removeColor off;
				endTell;
				getEmployee #mesquite.lists.TaxonListAnnotPanel.TaxonListAnnotPanel;
				tell It;
					togglePanel off;
				endTell;
			endTell;
		endTell;
		getEmployee  #mesquite.trees.BasicTreeWindowCoord.BasicTreeWindowCoord;
		tell It;
			makeTreeWindow #5995749192177418287  #mesquite.trees.BasicTreeWindowMaker.BasicTreeWindowMaker;
			tell It;
				suppressEPCResponse;
				setTreeSource  #mesquite.trees.StoredTrees.StoredTrees;
				tell It;
					setTreeBlock 2;
					setTreeBlockID 01772cb274e75;
					toggleUseWeights off;
				endTell;
				setAssignedID 1311.1611362766318.8776197430434214520;
				getTreeWindow;
				tell It;
					setExplanationSize 30;
					setAnnotationSize 20;
					setFontIncAnnot 0;
					setFontIncExp 0;
					setSize 1231 577;
					setLocation -8 -8;
					setFont SanSerif;
					setFontSize 10;
					getToolPalette;
					tell It;
					endTell;
					getTreeDrawCoordinator #mesquite.trees.BasicTreeDrawCoordinator.BasicTreeDrawCoordinator;
				tell It;
					suppress;
					setTreeDrawer  #mesquite.trees.SquareLineTree.SquareLineTree;
					tell It;
						setNodeLocs #mesquite.trees.NodeLocsStandard.NodeLocsStandard;
						tell It;
							branchLengthsToggle off;
							toggleScale on;
							toggleBroadScale off;
							toggleCenter on;
							toggleEven on;
							setFixedTaxonDistance 0;
						endTell;
						setEdgeWidth 4;
						showEdgeLines on;
						orientRight;
					endTell;
					setBackground White;
					setBranchColor Black;
					showNodeNumbers off;
					showBranchColors on;
					labelBranchLengths off;
					centerBrLenLabels on;
					showBrLensUnspecified on;
					showBrLenLabelsOnTerminals on;
					setBrLenLabelColor 0 0 255;
					setNumBrLenDecimals 6;
					setSelectedTaxonHighlightMode 1;
					desuppress;
					getEmployee #mesquite.trees.BasicDrawTaxonNames.BasicDrawTaxonNames;
					tell It;
						setColor Black;
						setTaxonNameStyler  #mesquite.trees.NoColorForTaxon.NoColorForTaxon;
						toggleShadePartition off;
						toggleShowFootnotes on;
						toggleNodeLabels on;
						toggleCenterNodeNames off;
						toggleShowNames on;
						namesAngle ?;
					endTell;
				endTell;
					setTreeNumber 1;
					setTree '(1,(2,(3,((9,(8,10,12,13,14)),(23,(22,((7,(6,5)),((4,18,15,24),(21,(17,(16,19,11,20)))))))))));';
					setDrawingSizeMode 0;
					toggleLegendFloat on;
					scale 0;
					toggleTextOnTree off;
					togglePrintName off;
					showWindow;
				endTell;
				desuppressEPCResponse;
				getEmployee #mesquite.trees.ColorBranches.ColorBranches;
				tell It;
					setColor Red;
					removeColor off;
				endTell;
				getEmployee #mesquite.ornamental.BranchNotes.BranchNotes;
				tell It;
					setAlwaysOn off;
				endTell;
				getEmployee #mesquite.ornamental.ColorTreeByPartition.ColorTreeByPartition;
				tell It;
					colorByPartition off;
				endTell;
				getEmployee #mesquite.ornamental.DrawTreeAssocDoubles.DrawTreeAssocDoubles;
				tell It;
					setOn on;
					toggleShow consensusFrequency;
					toggleShow posteriorProbability;
					toggleShow bootstrapFrequency;
					toggleShow consensusFrequency;
					toggleShow posteriorProbability;
					toggleShow bootstrapFrequency;
					setDigits 4;
					setThreshold ?;
					writeAsPercentage off;
					toggleCentred off;
					toggleHorizontal on;
					toggleWhiteEdges on;
					toggleShowOnTerminals on;
					setFontSize 10;
					setOffset 0  0;
				endTell;
				getEmployee #mesquite.ornamental.DrawTreeAssocStrings.DrawTreeAssocStrings;
				tell It;
					setOn on;
					toggleCentred on;
					toggleHorizontal on;
					setFontSize 10;
					setOffset 0  0;
					toggleShowOnTerminals on;
				endTell;
				getEmployee #mesquite.trees.TreeInfoValues.TreeInfoValues;
				tell It;
					panelOpen false;
				endTell;
			endTell;
		endTell;
		getEmployee  #mesquite.charMatrices.BasicDataWindowCoord.BasicDataWindowCoord;
		tell It;
			showDataWindow #6213996472787490760 #mesquite.charMatrices.BasicDataWindowMaker.BasicDataWindowMaker;
			tell It;
				getWindow;
				tell It;
					getTable;
					tell It;
						rowNamesWidth 160;
					endTell;
					setExplanationSize 30;
					setAnnotationSize 20;
					setFontIncAnnot 0;
					setFontIncExp 0;
					setSize 1231 577;
					setLocation -8 -8;
					setFont SanSerif;
					setFontSize 10;
					getToolPalette;
					tell It;
						setTool mesquite.charMatrices.BasicDataWindowMaker.BasicDataWindow.arrow;
					endTell;
					setActive;
					setTool mesquite.charMatrices.BasicDataWindowMaker.BasicDataWindow.arrow;
					colorCells  #mesquite.charMatrices.ColorByState.ColorByState;
				tell It;
					setStateLimit 9;
					toggleUniformMaximum on;
				endTell;
					colorRowNames  #mesquite.charMatrices.TaxonGroupColor.TaxonGroupColor;
					colorColumnNames  #mesquite.charMatrices.CharGroupColor.CharGroupColor;
					colorText  #mesquite.charMatrices.NoColor.NoColor;
					setBackground White;
					toggleShowNames off;
					toggleShowTaxonNames on;
					toggleTight off;
					toggleThinRows off;
					toggleShowChanges on;
					toggleSeparateLines off;
					toggleShowStates on;
					toggleReduceCellBorders off;
					toggleAutoWCharNames on;
					toggleAutoTaxonNames off;
					toggleShowDefaultCharNames off;
					toggleConstrainCW on;
					toggleBirdsEye off;
					toggleShowPaleGrid off;
					toggleShowPaleCellColors off;
					toggleShowPaleExcluded off;
					togglePaleInapplicable off;
					togglePaleMissing on;
					toggleShowBoldCellText off;
					toggleAllowAutosize on;
					toggleColorsPanel on;
					toggleDiagonal on;
					setDiagonalHeight 117;
					toggleLinkedScrolling on;
					toggleScrollLinkedTables off;
				endTell;
				showWindow;
				getWindow;
				tell It;
					forceAutosize;
				endTell;
				getEmployee #mesquite.charMatrices.AlterData.AlterData;
				tell It;
					toggleBySubmenus off;
				endTell;
				getEmployee #mesquite.charMatrices.ColorCells.ColorCells;
				tell It;
					setColor Dark Gray;
					removeColor on;
				endTell;
				getEmployee #mesquite.categ.StateNamesStrip.StateNamesStrip;
				tell It;
					showStrip off;
				endTell;
				getEmployee #mesquite.charMatrices.AnnotPanel.AnnotPanel;
				tell It;
					togglePanel off;
				endTell;
				getEmployee #mesquite.charMatrices.CharReferenceStrip.CharReferenceStrip;
				tell It;
					showStrip off;
				endTell;
				getEmployee #mesquite.charMatrices.QuickKeySelector.QuickKeySelector;
				tell It;
					autotabOff;
				endTell;
				getEmployee #mesquite.charMatrices.SelSummaryStrip.SelSummaryStrip;
				tell It;
					showStrip off;
				endTell;
				getEmployee #mesquite.categ.SmallStateNamesEditor.SmallStateNamesEditor;
				tell It;
					panelOpen true;
				endTell;
			endTell;
		endTell;
		endTell;
end;
