# Supplementary material for: Phylogenetic systematics of the genera of Thryptocerina Jeannel, 1949 and new species from New Caledonia (Coleoptera, Carabidae, Oodini)
Source: Zookeys. 2021 Jun 16;1044:375–425. doi: 10.3897/zookeys.1044.63775 (PMC8222308; doi:10.3897/zookeys.1044.63775)
Supplement: Supplementary material 2 — Table S1. Measurements and ratios [file zookeys-1044-375-s002.xlsx]

## Sheet: Sheet1
			RAW DATA									CONVERTED AND RATIOS									MEASURED BY
			EyW	HW	HL	PW	PL	PA	EL	EW		BL mm	BW mm	EyW/HW	PW/EyW	PW/PL	PW/PА	EL/EW	EW/PW	EL/PL
Coptocarpus
C. microps	Aoupinie	male	21	18	24	58	36	23	76	60		6.8	3	1.16667	2.7619	1.61111	2.52174	1.26667	1.03448	2.11111	KW
C. erwini	Humboldt	male	26	20	32	71	46	30	93	73		8.55	3.65	1.3	2.73077	1.54348	2.36667	1.27397	1.02817	2.02174	KW
C. erwini	Humboldt	male	26	21	33	71	48	32	95	73		8.8	3.65	1.2381	2.73077	1.47917	2.21875	1.30137	1.02817	1.97917	KW
C. erwini	Humboldt	female	26	20	32	70	46	29	89	71		8.35	3.55	1.3	2.69231	1.52174	2.41379	1.25352	1.01429	1.93478	KW
C. erwini	Koghis	female	22	17		60	39	27	75	61		7.2	3.05	1.29412	2.72727	1.53846	2.22222	1.22951	1.01667	1.92308	BG
C. cyllodinus	Dzumac	female	31	22	31	78	47	35	83	78		8.05	3.9	1.40909	2.51613	1.65957	2.22857	1.0641	1	1.76596	KW
C. cyllodinus	Dzumac	female	31	21		79	45	36	88	77		8.05	3.85	1.48	2.55	1.76	2.19	1.14	0.97	1.95	BG
C. cyllodinus	Dzumac	male	30	21	31	76	44	34	89	76		8.2	3.8	1.42857	2.53333	1.72727	2.23529	1.17105	1	2.02273	KW
C. cyllodinus	Kiakui	female	34	24		87	51	41	92	88		8.4	4.4	1.42	2.56	1.71	2.12	1.05	1.01	1.8	BG
C. cyllodinus	Koghis	female	32	22	32	81	46	34	91	80		8.45	4	1.45455	2.53125	1.76087	2.38235	1.1375	0.987654	1.97826	KW
C. cyllodinus	Koghis	male	29	21	32	72	43	33	81	72		7.8	3.6	1.38095	2.48276	1.67442	2.18182	1.125	1	1.88372	KW
C. cyllodinus	Koghis	male	32	22		80	47	37	89	79		7.9	4	1.45	2.5	1.7	2.16	1.13	0.99	1.89	BG
C. cyllodinus	Koghis	male	33	23		80	47	37	87	81		7.9	4	1.43	2.42	1.7	2.16	1.07	1.01	1.85	BG
C. cyllodinus	Koghis	male	31	22		76	44	35	83	75		7.6	3.8	1.41	2.45	1.73	2.17	1.07	0.99	1.89	BG
C. cyllodinus	Koghis	male	32	23		79	48	38	86	79		7.8	3.9	1.39	2.47	1.65	2.08	1.09	1	1.79	BG
C. cyllodinus	Pic du Pin	female	30	21	30	74	40	38	82	73		7.6	3.65	1.42857	2.46667	1.85	1.94737	1.12329	0.986486	2.05	KW
C. cyllodinus	Riviere Bleue Park	female	32	22		77	45	36	83	78		7.95	3.9	1.45	2.41	1.71	2.14	1.06	1.01	1.84	BG
C. cyllodinus	Riviere Bleue Park	male	31	21		74	43	35	82	74		7.35	3.65	1.48	2.39	1.72	2.11	1.11	1	1.91	BG
C. cyllodinus	Col de Yate	female	31	22	33	74	45	37	81	75		7.95	3.75	1.40909	2.3871	1.64444	2	1.08	1.01351	1.8	KW
C. magnus	Aoupinie	male	33	25	37	85	53	40	102	85		9.6	4.25	1.32	2.57576	1.60377	2.125	1.2	1	1.92453	KW
C. magnus	Me Maoya camp	female	32	24	32	82	48	37	96	84		8.8	4.2	1.33333	2.5625	1.70833	2.21622	1.14286	1.02439	2	KW
C. amieuensis	Col d'Amieu	male	27	18		69	41	32	78	70		7.2	3.5	1.5	2.55556	1.68293	2.15625	1.11429	1.01449	1.90244	BG
C. lescheni	Col d'Amieu	female	25	17		62	38	29	72	62		6.55	3.1	1.47059	2.48	1.63158	2.13793	1.16129	1	1.89474	BG
Aelopomorpha
A. tuberculata	Do	male	17	13	20	49	28	22	50	49		4.9	2.45	1.30769	2.88235	1.75	2.22727	1.02041	1	1.78571	KW
A. tuberculata	Do	male	17	13	17	48	28	21	50	48		4.75	2.4	1.30769	2.82353	1.71429	2.28571	1.04167	1	1.78571	KW
A. tuberculata	Dzumac	male	17	13	19	51	29	22	52	52		5	2.6	1.30769	3	1.75862	2.31818	1	1.01961	1.7931	BG
A. tethys	Mandjelia	male	23	17	27	65	39	28	69	65		6.75	3.25	1.35294	2.82609	1.66667	2.32143	1.06154	1	1.76923	KW
A. tethys	Koghis	male	22	15		63	38	28	34	32		6.3	3.2	1.46667	2.86364	1.65789	2.25	1.0625	0.507937	0.894737	BG
A. glabra	HT Panie	female	326	259	307	943	556	362	1000	947		5.69	2.89	1.26	2.89	1.7	2.6	1.06	1	1.8	KW
A. glabra	Panie	male	23	17	25	64	40	28	72	65		5.95652	2.82609	1.35294	2.78261	1.6	2.28571	1.10769	1.01562	1.8	KW
A. glabra	Panie	male	23	17	24	65	39	27	73	65		5.91304	2.82609	1.35294	2.82609	1.66667	2.40741	1.12308	1	1.87179	KW
A. glabra	Panie	female	24	17	23	65	40	28	75	65		6	2.82609	1.41176	2.70833	1.625	2.32143	1.15385	1	1.875	KW
glabra group
	Me Maoya camp	male	18	14	19	52	30	22	54	53		4.47826	2.30435	1.28571	2.88889	1.73333	2.36364	1.01887	1.01923	1.8	KW
	Me Maoya camp	male	20	15	22	53	35	25	65	53		5.30435	2.30435	1.33333	2.65	1.51429	2.12	1.22642	1	1.85714	KW
	Mandjelia	male	19	14	20	53	31	21	62	54		5.65	2.7	1.35714	2.78947	1.70968	2.52381	1.14815	1.01887	2	KW
	Mandjelia	male	18	13	18	48	29	22	51	50		4.9	2.5	1.38462	2.66667	1.65517	2.18182	1.02	1.04167	1.75862	KW
	Koghis	male	18	14	19	48	28	23	51	48		4.9	2.4	1.28571	2.66667	1.71429	2.08696	1.0625	1	1.82143	KW
	Koghis	male	19	14		49	30	24	53	50		5.1	2.5	1.36	2.58	1.63	2.04	1.06	1.02	1.77	BG
	Aoupinie	male	18	13	20	47	28	22	51	48		4.95	2.4	1.38462	2.61111	1.67857	2.13636	1.0625	1.02128	1.82143	KW
	Gelima	male	18	14	21	50	30	25	56	50		5.35	2.5	1.28571	2.77778	1.66667	2	1.12	1	1.86667	KW
	Plateau de Dogny	male	18	13		47	29	22	49	49		4.6	2.4	1.38	2.61	1.62	2.14	1	1.04	1.69	BG
	Plateau de Dogny	male	17	13		52	30	22	54	53		4.5	2.65	1.31	3.06	1.73	2.36	1.02	1.02	1.8	BG
type 1	Koghis	female	19	14	22	51	29	25	58	51		5.45	2.55	1.35714	2.68421	1.75862	2.04	1.13725	1	2	KW
type 1	Mandjelia	female	18	13	21	49	30	22	52	51		5.15	2.55	1.38462	2.72222	1.63333	2.22727	1.01961	1.04082	1.73333	KW
type 1	Me Maoya camp	female	22	16	21	61	32	29	66	62		5.17391	2.69565	1.375	2.77273	1.90625	2.10345	1.06452	1.01639	2.0625	KW
type 1	Ningua	female	20	15	21	54	31	25	61	55		5.65	2.75	1.33333	2.7	1.74194	2.16	1.10909	1.01852	1.96774	KW
type 2	Riviere Bleue Park	female	18	13	21	55	27	22	56	55		5.2	2.75	1.38462	3.05556	2.03704	2.5	1.01818	1	2.07407	KW
type 2	Koghis	female	21	15		59	36	28	62	61		5.9	3	1.4	2.81	1.64	2.11	1.02	1.03	1.72	BG
