# Supplementary material for: Phylogenetic systematics of the genera of Thryptocerina Jeannel, 1949 and new species from New Caledonia (Coleoptera, Carabidae, Oodini)
Source: Zookeys. 2021 Jun 16;1044:375–425. doi: 10.3897/zookeys.1044.63775 (PMC8222308; doi:10.3897/zookeys.1044.63775)
Supplement: Supplementary material 3 — Morphology matrix in Excel format [file zookeys-1044-375-s003.xlsx]

## Sheet: Sheet1
	Labral setae number	Labral setae position	Labral setae arrangement	Clypeal setae	Supraocular setae	Penultimate labial palpomere setation	Elytral microsculpture	Elytral striae	Humeral submarginal carina	Granulation in elytral marginal furrow	Parascutellar punctures	Elytral anterior discal punctures	Elytral posterior discal punctures	Prosternal process shape	Mesosternal medial tubercles	Male protarsomeres 1-3 dimorphism	Male protarsomere 1 shape	Male protarsomeres 3-4 attachement toward protarsomere 2-3	Protarsomere 1 adhesive setae	Protarsomere 2 adhesive setae	Protarsomere 3 adhesive setae	Male basomesotarsus ventral side	Ventral setation on female mesotarsomeres 3-4	Ventrites 4-5 ambulatory setae	Ventrite 6 punctures in males	Median lobe apical lamella shape	Sides of apical lamella (blade) of median lobe (dorsal view)	Basal bulb of median lobe (dorsal view)	Median lobe lamella length	Gonocoxite 2 shape	Dorsomedial ensiform seta of gcx2	Lateromedial ensiform seta/e of gcx2	Spermatheca	Spermatheca diameter	Spermatheca form	Spermathecal gland attachment on seminal canal
Simous annamita	six	with a central grouping of setae	each in a separate depression	with one present each side	with one present each side	asetose	isodiametric	all impressed	absent	continuous	present	present	present	rhomboid	none	two or more expanded	transverse, wider than long	subcentrically	present overall	present	present	with setae small, thin (as in female)	long and dense	present	two	straight or nearly so	concave in one or both sides	forming edge on dorsal side	short	subtriangular	present	absent	elongate, differentiated seminal canal and receptaculum	narrow	coiled or twisted	in apical half
Holcocoleus spp	six	evenly distributed across width	each in a separate depression	with one present each side	with one present each side	asetose	isodiametric&slightly transverse	all impressed	absent	continuous	absent	present	present	rhomboid	none	two or more expanded	subelongate	subcentrically	present overall	present	absent	with setae small, thin (as in female)	short and sparse	present	two	straight or nearly so	straight or convex in both sides	rounded dorsally	short	subtriangular	present	present	elongate, differentiated seminal canal and receptaculum	broad	straight or nearly straight	in apical half
Evolenes exarata	six	evenly distributed across width	each in a separate depression	with one present each side	with one present each side	setose, with one or two setae	slightly transverse	all impressed	absent	continuous	absent	absent	absent	rhomboid	none	two or more expanded	elongate, longer than wide	eccentrically	present on apical 1/3-1/4	present	present	with setae small, thin (as in female)	short and sparse	present	two	straight or nearly so	straight or convex in both sides	?	short	elongate	present	present	elongte, undifferentiated	narrow	coiled or twisted	in basal half
Lobatodes decellei	six	evenly distributed across width	each in a separate depression	with one present each side	with one present each side	setose, with one or two setae	isodiametric	all impressed	absent	discontinuous	present	present	present	elongate	none	two or more expanded	transverse, wider than long	eccentrically	present on apical 1/2-2/3	present	present	with a series of stout, tooth-like setae	short and sparse	absent	two	straight or nearly so	concave in one or both sides	rounded dorsally	short	falcate	present	present	elongate, differentiated seminal canal and receptaculum	broad	straight or nearly straight	in basal half
Orthocerodus parallelus	four	with a central grouping of setae	medial two lying in a common depression	with one present each side	with one present each side	asetose	isodiametric	none impressed	absent	discontinuous	present	absent	absent	elongate	none	two or more expanded	transverse, wider than long	eccentrically	present on apical 1/2-2/3	present	present	with a series of stout, tooth-like setae	-	absent	two	straight or nearly so	concave in one or both sides	rounded dorsally	long	-	-	-	-	-	-	-
Thryptocerus agaboides	six	with a central grouping of setae	medial four lying in a common depression	with one present each side	with one present each side	asetose	isodiametric	none impressed	absent	discontinuous	present	absent	absent	rhomboid	none	-	-	-	-	-	-	-	short and sparse	absent	-	-	-	-	-	falcate	present	absent	short, sessile receptaculum	broad	?	on bursa or common oviduct
Hoplolenus spp	six	with a central grouping of setae	medial four lying in a common depression	absent	with one present each side	asetose	isodiametric	all impressed	absent	continuous	present	absent	absent	elongate	none	two or more expanded	transverse, wider than long	eccentrically	present on apical 1/3-1/4	present	present	with a series of stout, tooth-like setae	short and sparse	absent	two	straight or nearly so	concave in one or both sides	rounded dorsally	long	falcate	absent	absent	short, sessile receptaculum	broad	?	on bursa or common oviduct
Adelopomorpha glabra	six	evenly distributed across width	each in a separate depression	with one present each side	with one present each side	asetose	slightly transverse	none impressed	absent	discontinuous	present	absent	absent	elongate	one	none expanded	elongate, longer than wide	subcentrically	absent	absent	absent	with setae small, thin (as in female)	long and dense	absent	none	slightly curved to right	straight or convex in both sides	?	short	subtriangular	present	present	elongte, undifferentiated	narrow	coiled or twisted	in basal half
Adelopomorpha tethys	six	evenly distributed across width	each in a separate depression	with one present each side	with one present each side	asetose	isodiametric	none impressed	absent	discontinuous	present	absent	absent	elongate	none&one	none expanded	elongate, longer than wide	subcentrically	absent	absent	absent	with setae small, thin (as in female)	-	absent	two	slightly curved to right	straight or convex in both sides	rounded dorsally	short	-	-	-	-	-	-	-
Adelopomorpha tuberculata	six	evenly distributed across width	each in a separate depression	with one present each side	with one present each side	asetose	slightly transverse	none impressed	absent	discontinuous	present	absent	absent	elongate	one	none expanded	elongate, longer than wide	subcentrically	absent	absent	absent	with setae small, thin (as in female)	-	absent	none	slightly curved to right	straight or convex in both sides	rounded dorsally	short	-	-	-	-	-	-	-
Coptocarpus amieuensis	six	evenly distributed across width	each in a separate depression	with one present each side	absent	asetose	isodiametric	1-5 partly impressed, 6-7 entirely impressed	present	discontinuous	present	absent	absent	rhomboid	two	two or more expanded	transverse, wider than long	eccentrically	present on apical 1/3-1/4	present	present	?	-	absent	two	significantly curved to right	concave in one or both sides	rounded dorsally	long	-	-	-	-	-	-	-
glabra group males	six	evenly distributed across width	each in a separate depression	with one present each side	with one present each side	asetose	slightly transverse	none impressed	absent	discontinuous	present	absent	absent	elongate	one	none expanded	elongate, longer than wide	subcentrically	absent	absent	absent	with setae small, thin (as in female)	-	absent	none	slightly curved to right	straight or convex in both sides	rounded dorsally	short	-	-	-	-	-	-	-
glabra group type 1 females	six	evenly distributed across width	each in a separate depression	with one present each side	with one present each side	asetose	slightly transverse	none impressed	absent	discontinuous	present	absent	absent	elongate	one	-	-	-	-	-	-	-	long and dense	absent	-	-	-	-	-	subtriangular	present	present	elongte, undifferentiated	broad	straight or nearly straight	in basal half
glabra group type 2 females	six	evenly distributed across width	each in a separate depression	with one present each side	with one present each side	asetose	slightly transverse	none impressed	absent	discontinuous	present	absent	absent	elongate	one	-	-	-	-	-	-	-	long and dense	absent	-	-	-	-	-	subtriangular	present	present	elongate, differentiated seminal canal and receptaculum	broad	coiled or twisted	in basal half
Coptocarpus cf chaudoiri	six	evenly distributed across width	each in a separate depression	with one present each side	with one present each side	asetose	isodiametric	all impressed	absent	discontinuous	present	present	present	rounded	none	two or more expanded	transverse, wider than long	eccentrically	present on apical 1/3-1/4	present	present	with a series of stout, tooth-like setae	short and sparse	absent	two	significantly curved to right	concave in one or both sides	forming edge on dorsal side	long	falcate	absent	present	elongate, differentiated seminal canal and receptaculum	broad	coiled or twisted	in basal half
Coptocarpus cyllodinus	six	evenly distributed across width	each in a separate depression	absent	absent	asetose	isodiametric	1-5 partly impressed, 6-7 entirely impressed	present	discontinuous	present	absent	absent	rhomboid	none	two or more expanded	subelongate	eccentrically	present on apical 1/3-1/4	present	present	with a series of stout, tooth-like setae	long and dense	absent	two	significantly curved to right	concave in one or both sides	forming edge on dorsal side	long	subtriangular	present	absent	elongte, undifferentiated	narrow	coiled or twisted	in basal half
Coptocarpus erwini	six	evenly distributed across width	each in a separate depression	absent	absent	asetose	isodiametric	all impressed	absent	discontinuous	present	present	present	elongate	one	two or more expanded	transverse, wider than long	eccentrically	present on apical 1/3-1/4	present	present	with a series of stout, tooth-like setae	long and dense	present	two	significantly curved to right	concave in one or both sides	forming edge on dorsal side	long	elongate	present	absent	elongte, undifferentiated	narrow	coiled or twisted	in apical half
Coptocarpus grossus	six	evenly distributed across width	each in a separate depression	with one present each side	with one present each side	asetose	isodiametric	all impressed	absent	discontinuous	present	present	present	elongate	none	two or more expanded	elongate, longer than wide	eccentrically	present on apical 1/3-1/4	present	present	with setae small, thin (as in female)	long and dense	absent	two	significantly curved to right	concave in one or both sides	rounded dorsally	long	falcate	absent	absent	elongate, differentiated seminal canal and receptaculum	broad	coiled or twisted	in basal half
Coptocarpus lescheni	four	with a central grouping of setae	medial two lying in a common depression	absent	absent	asetose	isodiametric&slightly transverse	all impressed	present	continuous	present	absent	present	rounded	two	-	-	-	-	-	-	-	long and dense	absent	-	-	-	-	-	subtriangular	present	absent	?	-	?	?
Coptocarpus magnus	six	evenly distributed across width	each in a separate depression	with one present each side	absent	asetose	isodiametric	all impressed	present	discontinuous	present	absent	absent	rhomboid	two	two or more expanded	transverse, wider than long	eccentrically	present on apical 1/3-1/4	present	present	with a series of stout, tooth-like setae	long and dense	absent	two	significantly curved to right	concave in one or both sides	forming edge on dorsal side	long	elongate	present	absent	elongate, differentiated seminal canal and receptaculum	narrow	coiled or twisted	in basal half
Coptocarpus microps	six	evenly distributed across width	each in a separate depression	with one present each side	with one present each side	asetose	isodiametric&slightly transverse	none impressed	absent	discontinuous	present	absent	absent	elongate	one	two or more expanded	transverse, wider than long	eccentrically	present on apical 1/3-1/4	present	present	with a series of stout, tooth-like setae	-	absent	two	significantly curved to right	concave in one or both sides	rounded dorsally	long	-	-	-	-	-	-	-
Coptocarpus philipi	six	with a central grouping of setae	each in a separate depression	absent	with one present each side	asetose	isodiametric&slightly transverse	all impressed	absent	discontinuous	present	absent	absent	elongate	none	two or more expanded	?	eccentrically	present on apical 1/3-1/4	present	present	with a series of stout, tooth-like setae	long and dense	absent	two	straight or nearly so	concave in one or both sides	?	short	subtriangular	present	absent	?	?	?	?
Coptocarpus sp group 6	six	with a central grouping of setae	each in a separate depression	with one present each side	with one present each side	asetose	isodiametric	all impressed	absent	continuous	present	absent	absent	elongate	none	two or more expanded	elongate, longer than wide	eccentrically	present on apical 1/3-1/4	present	absent	with setae small, thin (as in female)	long and dense	absent	two	straight or nearly so	straight or convex in both sides	rounded dorsally	short	subtriangular	present	absent	elongte, undifferentiated	narrow	coiled or twisted	in basal half
Coptocarpus thoracicus	six	evenly distributed across width	each in a separate depression	with one present each side	with one present each side	asetose	isodiametric	all impressed	absent	discontinuous	present	present	absent	elongate	none	two or more expanded	transverse, wider than long	eccentrically	present on apical 1/3-1/4	present	present	with a series of stout, tooth-like setae	long and dense	absent	two	significantly curved to right	concave in one or both sides	rounded dorsally	long	falcate	present	present	elongate, differentiated seminal canal and receptaculum	broad	coiled or twisted	in basal half
